# Supplementary material for: q-Diffusion leverages the full dimensionality of gene coexpression in single-cell transcriptomics
Source: Commun Biol. 2024 Apr 2;7:400. doi: 10.1038/s42003-024-06104-w (PMC11255321; doi:10.1038/s42003-024-06104-w)
Supplement: Supplementary file 4 — supplementary data [file 42003_2024_6104_MOESM4_ESM.xlsx]

## Sheet: colon-cancer-genes
q_nmf_genes	q_nmf_deltas	q_phate_genes	q_phate_deltas
ENSG00000000003	-0.754613	ENSG00000000938	-0.319775
ENSG00000000005	-0.8896	ENSG00000000971	-0.354927
ENSG00000000419	-0.239568	ENSG00000001461	0.24523
ENSG00000000938	0.355215	ENSG00000003400	-0.214143
ENSG00000001167	-0.234422	ENSG00000003402	-0.127115
ENSG00000001626	-1.36879	ENSG00000004059	0.148818
ENSG00000001631	-0.218701	ENSG00000004142	0.164696
ENSG00000002549	0.405097	ENSG00000004478	0.268517
ENSG00000002587	0.482547	ENSG00000004534	-0.244284
ENSG00000002726	-0.644506	ENSG00000004776	-0.785863
ENSG00000002933	-0.530582	ENSG00000004779	0.142831
ENSG00000003056	0.176629	ENSG00000004846	-0.454597
ENSG00000003137	0.503659	ENSG00000005007	0.115323
ENSG00000003147	-0.388625	ENSG00000005022	0.229102
ENSG00000003436	0.378197	ENSG00000005059	-0.351833
ENSG00000003509	-0.114199	ENSG00000005100	0.213838
ENSG00000003756	-0.144098	ENSG00000005108	-0.233315
ENSG00000003989	0.423785	ENSG00000005194	0.24685
ENSG00000004139	-0.200997	ENSG00000005206	0.227375
ENSG00000004399	0.320572	ENSG00000005249	-0.381625
ENSG00000004478	0.415918	ENSG00000005483	-0.227481
ENSG00000004534	-0.268455	ENSG00000005486	-0.161408
ENSG00000004700	0.217249	ENSG00000005844	-0.414374
ENSG00000004864	-0.240418	ENSG00000006432	0.397739
ENSG00000005059	0.413358	ENSG00000006451	-0.208518
ENSG00000005156	-0.20102	ENSG00000006530	0.155282
ENSG00000005187	-0.49842	ENSG00000006712	-0.199848
ENSG00000005206	-0.190121	ENSG00000006837	-0.356068
ENSG00000005448	0.548602	ENSG00000007255	0.290838
ENSG00000005469	-0.306827	ENSG00000007923	0.141258
ENSG00000005483	-0.276988	ENSG00000007944	0.190236
ENSG00000005882	-0.492991	ENSG00000007952	0.621224
ENSG00000005884	0.354107	ENSG00000008018	0.128827
ENSG00000005961	0.456955	ENSG00000008282	0.135064
ENSG00000006042	-0.42491	ENSG00000008283	0.364835
ENSG00000006118	0.462838	ENSG00000008294	-0.115804
ENSG00000006194	-0.187876	ENSG00000008382	0.158294
ENSG00000006282	-0.198782	ENSG00000008838	0.218623
ENSG00000006327	0.400874	ENSG00000008952	-0.169702
ENSG00000006432	0.348101	ENSG00000009413	-0.114515
ENSG00000006459	-0.3859	ENSG00000009790	-0.328958
ENSG00000006468	0.553275	ENSG00000009844	0.154077
ENSG00000006576	0.169266	ENSG00000009950	0.417766
ENSG00000006606	0.968141	ENSG00000010017	-0.222009
ENSG00000006607	-0.285141	ENSG00000010165	0.122586
ENSG00000006611	-0.437791	ENSG00000010244	0.13739
ENSG00000006704	-0.275475	ENSG00000010256	0.156881
ENSG00000006712	0.145212	ENSG00000010292	0.179125
ENSG00000006756	-0.369055	ENSG00000010295	-0.260793
ENSG00000007216	-1.33612	ENSG00000010310	-0.34938
ENSG00000007255	-0.339631	ENSG00000010318	-0.24326
ENSG00000007306	-1.01859	ENSG00000010327	-0.31474
ENSG00000007341	-0.188004	ENSG00000010610	-0.295522
ENSG00000007384	-0.205436	ENSG00000010671	-0.365545
ENSG00000007944	-0.309624	ENSG00000010818	-0.144633
ENSG00000007952	-1.32344	ENSG00000011052	0.127305
ENSG00000008283	0.262744	ENSG00000011143	0.174756
ENSG00000008323	-0.410336	ENSG00000011295	-0.338997
ENSG00000008382	-0.176449	ENSG00000011304	0.116636
ENSG00000008405	0.176674	ENSG00000011347	0.423494
ENSG00000008441	-0.364444	ENSG00000011422	-0.38214
ENSG00000008513	0.395635	ENSG00000011451	0.189392
ENSG00000008517	0.255362	ENSG00000011478	0.163745
ENSG00000008988	-0.24286	ENSG00000011523	0.225203
ENSG00000009307	-0.187241	ENSG00000011590	-0.548566
ENSG00000009765	-1.26924	ENSG00000011600	-0.601861
ENSG00000009830	0.208514	ENSG00000012124	-0.610613
ENSG00000010030	0.476104	ENSG00000012174	0.177563
ENSG00000010318	-0.248132	ENSG00000012779	-0.37606
ENSG00000010610	0.223964	ENSG00000012822	-0.152086
ENSG00000010803	-0.186142	ENSG00000012983	-0.148679
ENSG00000010810	0.374616	ENSG00000013306	0.226393
ENSG00000011028	0.340595	ENSG00000013392	0.188801
ENSG00000011258	-0.370326	ENSG00000013523	0.206812
ENSG00000011332	1.06579	ENSG00000013563	0.21443
ENSG00000011347	-0.707963	ENSG00000013619	-0.371354
ENSG00000011376	-0.199076	ENSG00000014641	0.162085
ENSG00000011422	0.526462	ENSG00000015153	-0.203177
ENSG00000011426	0.47171	ENSG00000015285	-0.388507
ENSG00000011485	0.122897	ENSG00000015413	0.714071
ENSG00000011523	-0.305959	ENSG00000015568	-0.369034
ENSG00000011566	-0.15619	ENSG00000015676	0.274018
ENSG00000011600	0.422925	ENSG00000016391	0.29778
ENSG00000012223	-0.535845	ENSG00000017427	-0.46831
ENSG00000012232	0.341236	ENSG00000018189	-0.150079
ENSG00000012779	0.384066	ENSG00000018408	-0.246033
ENSG00000013275	0.179832	ENSG00000019144	-0.189684
ENSG00000013288	0.184237	ENSG00000019485	0.196352
ENSG00000013810	0.372558	ENSG00000019549	-0.348828
ENSG00000014123	-0.168969	ENSG00000019582	-0.457289
ENSG00000014641	0.180755	ENSG00000020256	0.185493
ENSG00000014914	-0.537251	ENSG00000022267	-0.424744
ENSG00000015285	0.308393	ENSG00000023287	-0.206573
ENSG00000015413	-1.56715	ENSG00000023445	-0.524657
ENSG00000018280	0.847231	ENSG00000023902	-0.292309
ENSG00000018699	-0.174045	ENSG00000024422	-0.257485
ENSG00000019169	0.981729	ENSG00000025708	-0.423182
ENSG00000019582	0.381033	ENSG00000025772	0.217147
ENSG00000020129	0.214536	ENSG00000025796	-0.154127
ENSG00000020256	-0.18147	ENSG00000026025	-0.284978
ENSG00000020426	0.244079	ENSG00000026103	-0.446776
ENSG00000020577	0.256374	ENSG00000027847	0.15249
ENSG00000020633	0.292244	ENSG00000027869	-0.235003
ENSG00000021355	0.355085	ENSG00000028116	-0.158528
ENSG00000021574	-0.173219	ENSG00000028137	-0.229719
ENSG00000023041	-0.139888	ENSG00000028277	-0.320281
ENSG00000023171	0.445139	ENSG00000029364	0.107555
ENSG00000023191	0.220238	ENSG00000029639	0.285611
ENSG00000023287	-0.289705	ENSG00000029725	-0.183549
ENSG00000023445	0.481267	ENSG00000030066	0.113774
ENSG00000023516	-0.408474	ENSG00000032219	-0.129432
ENSG00000023608	0.302399	ENSG00000033011	0.209953
ENSG00000023902	0.256891	ENSG00000033100	-0.169229
ENSG00000024526	0.409004	ENSG00000034677	-0.236308
ENSG00000025293	-0.242892	ENSG00000035115	0.287191
ENSG00000025708	0.647013	ENSG00000035141	0.265097
ENSG00000025796	-0.149953	ENSG00000035664	0.395502
ENSG00000025800	0.165723	ENSG00000035862	-0.256609
ENSG00000026652	0.523308	ENSG00000036549	-0.177247
ENSG00000027697	0.187459	ENSG00000037757	-0.178998
ENSG00000029153	0.665374	ENSG00000037897	0.202806
ENSG00000029559	1.08328	ENSG00000038219	-0.141154
ENSG00000030110	0.201573	ENSG00000038427	-0.435067
ENSG00000030419	0.272749	ENSG00000039523	-0.469089
ENSG00000032742	-0.34581	ENSG00000039560	-0.316154
ENSG00000033170	0.317926	ENSG00000040531	-0.249945
ENSG00000033178	0.131309	ENSG00000040608	0.3714
ENSG00000034510	0.321296	ENSG00000040933	-0.250746
ENSG00000035115	-0.335127	ENSG00000042445	0.146969
ENSG00000035403	0.202027	ENSG00000042980	-0.419108
ENSG00000035664	-0.591831	ENSG00000043462	-0.5664
ENSG00000036257	-0.141062	ENSG00000044459	-0.239741
ENSG00000036549	-0.178792	ENSG00000046889	-0.239465
ENSG00000037637	0.126742	ENSG00000047346	-0.174819
ENSG00000037965	0.975041	ENSG00000047457	-0.515225
ENSG00000038945	0.651727	ENSG00000047849	-0.0974336
ENSG00000040275	0.233345	ENSG00000048140	0.135516
ENSG00000040341	-0.22997	ENSG00000048471	-0.277217
ENSG00000040608	0.505733	ENSG00000048544	-0.284542
ENSG00000040633	0.179266	ENSG00000048991	-0.217052
ENSG00000041353	0.981296	ENSG00000049167	0.142861
ENSG00000041357	0.27785	ENSG00000049283	0.444801
ENSG00000042493	0.377537	ENSG00000049618	0.0969605
ENSG00000042753	0.175413	ENSG00000049656	0.237303
ENSG00000042832	-0.742843	ENSG00000050405	-0.191386
ENSG00000043039	1.20172	ENSG00000050820	-0.159462
ENSG00000043355	1.99605	ENSG00000051596	0.424245
ENSG00000043462	0.336723	ENSG00000052749	0.22269
ENSG00000043591	0.768513	ENSG00000052802	0.336455
ENSG00000044446	-0.244394	ENSG00000053372	0.168114
ENSG00000044524	-0.397488	ENSG00000054267	-0.121886
ENSG00000044574	0.440554	ENSG00000054392	0.247446
ENSG00000046647	-0.216227	ENSG00000054611	-0.113036
ENSG00000046651	-0.350635	ENSG00000054690	0.3317
ENSG00000047230	-0.31877	ENSG00000054967	-0.267917
ENSG00000047634	-0.36306	ENSG00000055208	-0.288077
ENSG00000047662	-1.09378	ENSG00000055211	-0.180068
ENSG00000048052	0.372367	ENSG00000055955	-0.295004
ENSG00000048405	-0.362677	ENSG00000057657	-0.267442
ENSG00000048545	0.890958	ENSG00000058091	-0.373551
ENSG00000049130	0.486488	ENSG00000058272	-0.121531
ENSG00000049249	0.652503	ENSG00000059691	0.303355
ENSG00000050130	0.139119	ENSG00000059758	-0.182914
ENSG00000050327	-0.425108	ENSG00000059804	-0.368439
ENSG00000050344	-0.331637	ENSG00000060237	-0.140491
ENSG00000050426	-0.198015	ENSG00000061936	-0.122434
ENSG00000050820	0.200725	ENSG00000062282	0.364738
ENSG00000051009	-0.189634	ENSG00000062485	0.102256
ENSG00000051180	0.436205	ENSG00000062582	0.244098
ENSG00000051382	-0.140273	ENSG00000062650	-0.140593
ENSG00000051523	0.233842	ENSG00000063127	-0.470994
ENSG00000052344	-0.586163	ENSG00000063177	0.239213
ENSG00000052841	-0.264086	ENSG00000063245	0.171077
ENSG00000053254	-0.171757	ENSG00000063761	0.294074
ENSG00000053501	-0.180707	ENSG00000064201	-0.547753
ENSG00000053702	-0.435674	ENSG00000064225	-0.313167
ENSG00000053747	0.707509	ENSG00000064490	0.209701
ENSG00000053918	-0.585033	ENSG00000064545	0.274199
ENSG00000054116	0.134484	ENSG00000064607	-0.133483
ENSG00000054219	-0.40226	ENSG00000064763	0.207152
ENSG00000054356	0.707454	ENSG00000065150	0.205399
ENSG00000054523	0.153405	ENSG00000065183	0.243463
ENSG00000054793	-0.649189	ENSG00000065268	0.207892
ENSG00000054965	0.179997	ENSG00000065328	0.338882
ENSG00000054967	0.359527	ENSG00000065413	-0.293942
ENSG00000055044	-0.186315	ENSG00000065427	0.15757
ENSG00000055332	0.24996	ENSG00000065548	-0.165506
ENSG00000055609	-0.181435	ENSG00000065600	0.219061
ENSG00000055917	-0.204792	ENSG00000065613	-0.179888
ENSG00000056050	0.184834	ENSG00000065809	-0.295477
ENSG00000056277	-0.164414	ENSG00000066044	0.111185
ENSG00000056998	-0.635742	ENSG00000066336	-0.476013
ENSG00000057019	0.719573	ENSG00000066379	0.180985
ENSG00000057593	-0.945457	ENSG00000067066	-0.226054
ENSG00000058056	0.328108	ENSG00000067082	-0.449921
ENSG00000058600	-0.154742	ENSG00000067182	-0.131295
ENSG00000058866	0.479421	ENSG00000067221	0.223458
ENSG00000059378	0.462487	ENSG00000067445	-0.355968
ENSG00000059588	-0.313006	ENSG00000067560	-0.145419
ENSG00000059728	0.243926	ENSG00000067900	-0.283237
ENSG00000059804	0.551318	ENSG00000067992	0.191872
ENSG00000060138	0.198422	ENSG00000068120	0.14873
ENSG00000060558	0.341303	ENSG00000068305	-0.202732
ENSG00000060656	0.660742	ENSG00000068366	-0.188152
ENSG00000060688	0.158035	ENSG00000068654	0.257143
ENSG00000060718	0.558065	ENSG00000068831	-0.392926
ENSG00000060982	0.570072	ENSG00000069122	-0.278746
ENSG00000061337	0.379242	ENSG00000069399	-0.224022
ENSG00000062598	-0.179602	ENSG00000069493	-0.33451
ENSG00000063046	-0.299706	ENSG00000069956	-0.181324
ENSG00000063660	0.296673	ENSG00000069974	-0.21841
ENSG00000064199	0.446591	ENSG00000069998	0.316905
ENSG00000064205	0.781039	ENSG00000070010	0.139702
ENSG00000064225	0.358519	ENSG00000070081	-0.208488
ENSG00000064270	-0.546622	ENSG00000070190	-0.343303
ENSG00000064652	0.343688	ENSG00000070214	0.21104
ENSG00000064763	-0.311572	ENSG00000070269	0.148669
ENSG00000064932	0.209001	ENSG00000070366	-0.254402
ENSG00000064933	-0.163215	ENSG00000070404	-0.285208
ENSG00000064995	-0.138121	ENSG00000070413	0.238458
ENSG00000064999	-0.140369	ENSG00000070761	0.222895
ENSG00000065057	-0.325969	ENSG00000071054	-0.17159
ENSG00000065150	-0.338401	ENSG00000071205	-0.227169
ENSG00000065325	-0.625864	ENSG00000071246	-0.23184
ENSG00000065328	0.479678	ENSG00000071282	-0.46853
ENSG00000065361	-0.465539	ENSG00000071462	0.227972
ENSG00000065717	-0.772902	ENSG00000071537	0.11767
ENSG00000065809	0.289627	ENSG00000071539	0.284488
ENSG00000065883	-0.274035	ENSG00000071564	0.180815
ENSG00000065911	0.315541	ENSG00000071655	0.18651
ENSG00000065923	0.68948	ENSG00000072042	0.191273
ENSG00000066248	-0.521522	ENSG00000072506	0.299244
ENSG00000066294	0.40025	ENSG00000072818	-0.352793
ENSG00000066336	0.298147	ENSG00000073060	0.225594
ENSG00000066405	1.84105	ENSG00000073111	0.311179
ENSG00000066557	0.154221	ENSG00000073146	-0.226816
ENSG00000066697	0.255289	ENSG00000073536	0.323815
ENSG00000066777	-0.364338	ENSG00000073578	0.170177
ENSG00000066926	0.33296	ENSG00000073711	-0.291974
ENSG00000067057	0.596072	ENSG00000073712	-0.255539
ENSG00000067066	0.249946	ENSG00000073734	-0.642207
ENSG00000067141	-0.3472	ENSG00000073737	-0.655786
ENSG00000067208	-0.162274	ENSG00000073756	-0.578061
ENSG00000067225	0.665646	ENSG00000073905	0.411588
ENSG00000067365	-0.139573	ENSG00000073921	-0.19308
ENSG00000067560	0.105279	ENSG00000074356	-0.120864
ENSG00000067955	0.174361	ENSG00000074582	0.108695
ENSG00000068028	0.199007	ENSG00000074657	-0.24252
ENSG00000068079	0.384525	ENSG00000074696	0.337398
ENSG00000068308	-0.152366	ENSG00000075151	-0.1623
ENSG00000068615	-0.924062	ENSG00000075188	0.218042
ENSG00000068724	0.30407	ENSG00000075399	-0.247702
ENSG00000068745	-0.250458	ENSG00000075624	-0.233054
ENSG00000069535	0.728835	ENSG00000075884	-0.356076
ENSG00000069712	-0.389881	ENSG00000075914	0.229255
ENSG00000069956	0.16575	ENSG00000076242	-0.198355
ENSG00000069966	0.518525	ENSG00000076248	0.19337
ENSG00000069974	0.238472	ENSG00000076826	0.215759
ENSG00000070010	0.218256	ENSG00000076924	0.201861
ENSG00000070018	-0.181378	ENSG00000076928	-0.141192
ENSG00000070019	-1.48042	ENSG00000077150	-0.265745
ENSG00000070081	0.321407	ENSG00000077152	0.344947
ENSG00000070159	-0.268703	ENSG00000077238	-0.342738
ENSG00000070190	0.416832	ENSG00000077348	0.409882
ENSG00000070404	0.350759	ENSG00000077420	-0.489385
ENSG00000070540	-0.298528	ENSG00000077549	-0.148448
ENSG00000070731	0.669609	ENSG00000077585	-0.193675
ENSG00000070756	-0.251017	ENSG00000078098	-0.388395
ENSG00000070770	-0.17755	ENSG00000078140	-0.163188
ENSG00000070808	0.680596	ENSG00000078269	0.14507
ENSG00000070831	0.164984	ENSG00000078319	0.180572
ENSG00000070882	0.255229	ENSG00000078369	0.130047
ENSG00000071054	0.280099	ENSG00000079257	-0.3886
ENSG00000071082	-0.434682	ENSG00000079263	-0.579334
ENSG00000071189	-0.254107	ENSG00000079459	0.293519
ENSG00000071282	0.33778	ENSG00000079462	0.272124
ENSG00000071539	0.343142	ENSG00000079999	0.180416
ENSG00000071575	0.362571	ENSG00000080189	0.195797
ENSG00000071889	-0.217698	ENSG00000080200	-0.224408
ENSG00000072042	0.385606	ENSG00000080298	0.183548
ENSG00000072110	0.221774	ENSG00000081052	-0.536299
ENSG00000072133	-1.11934	ENSG00000081177	0.166772
ENSG00000072134	0.140901	ENSG00000081189	-0.287294
ENSG00000072201	-0.415062	ENSG00000081237	-0.498808
ENSG00000072571	0.289493	ENSG00000081320	-0.317137
ENSG00000072657	-1.15577	ENSG00000081377	0.208502
ENSG00000072682	0.388411	ENSG00000081760	0.262346
ENSG00000072694	0.530702	ENSG00000081913	0.306692
ENSG00000072756	-0.135003	ENSG00000082014	-0.21361
ENSG00000072786	0.172851	ENSG00000082074	-0.546321
ENSG00000072849	0.229145	ENSG00000082293	-0.541415
ENSG00000073111	0.304353	ENSG00000082397	-0.374933
ENSG00000073350	-0.222442	ENSG00000082515	0.158329
ENSG00000073417	-0.261669	ENSG00000082516	0.195194
ENSG00000073578	0.191267	ENSG00000082701	0.132987
ENSG00000073756	0.617751	ENSG00000083307	0.262867
ENSG00000073849	-0.570527	ENSG00000083799	-0.180854
ENSG00000073861	0.627999	ENSG00000083814	-0.323726
ENSG00000074266	0.150826	ENSG00000083828	-0.371885
ENSG00000074276	-0.806981	ENSG00000083896	-0.118203
ENSG00000074317	0.63873	ENSG00000084070	-0.295238
ENSG00000074582	-0.13363	ENSG00000084072	0.284273
ENSG00000074621	-0.210183	ENSG00000084093	-0.102761
ENSG00000074657	0.304594	ENSG00000084112	-0.187606
ENSG00000074695	0.279579	ENSG00000084676	-0.14696
ENSG00000074696	0.289083	ENSG00000084693	0.224079
ENSG00000074706	0.380288	ENSG00000084774	0.215644
ENSG00000074800	0.411497	ENSG00000085265	-0.492263
ENSG00000074842	0.176897	ENSG00000085514	-0.34087
ENSG00000074964	-0.284634	ENSG00000085644	0.225045
ENSG00000075142	-0.289232	ENSG00000085871	0.214454
ENSG00000075188	0.181451	ENSG00000085872	0.140267
ENSG00000075223	-0.423697	ENSG00000085998	0.181888
ENSG00000075234	-0.312818	ENSG00000086062	-0.152529
ENSG00000075340	0.704069	ENSG00000086288	-0.606985
ENSG00000075539	-0.366101	ENSG00000086475	0.136209
ENSG00000075568	-0.123916	ENSG00000086589	0.171623
ENSG00000075618	0.831081	ENSG00000087053	-0.112774
ENSG00000075624	0.333384	ENSG00000087116	-0.40408
ENSG00000075643	0.431754	ENSG00000087157	-0.208801
ENSG00000075702	0.444712	ENSG00000087263	0.163268
ENSG00000075711	-0.118861	ENSG00000087303	-0.219191
ENSG00000076003	0.225501	ENSG00000087589	-0.39186
ENSG00000076258	-0.436188	ENSG00000087995	0.220237
ENSG00000076555	-0.366884	ENSG00000088448	-0.324924
ENSG00000076826	-0.209171	ENSG00000088543	-0.199285
ENSG00000077044	-0.288204	ENSG00000088682	0.145458
ENSG00000077063	-0.791465	ENSG00000088766	0.240802
ENSG00000077097	-0.233312	ENSG00000088827	-0.412595
ENSG00000077147	-0.267393	ENSG00000088854	-0.221694
ENSG00000077150	0.210217	ENSG00000088882	-0.381806
ENSG00000077152	0.49668	ENSG00000089009	0.20311
ENSG00000077514	0.15714	ENSG00000089050	0.211397
ENSG00000077549	0.17149	ENSG00000089053	0.121343
ENSG00000077943	-0.495123	ENSG00000089157	0.274516
ENSG00000077984	0.486837	ENSG00000089234	-0.144543
ENSG00000078043	0.253146	ENSG00000089248	0.203537
ENSG00000078070	-0.172958	ENSG00000089280	-0.292349
ENSG00000078098	0.461142	ENSG00000089335	-0.164482
ENSG00000078114	-0.288755	ENSG00000089639	-0.13635
ENSG00000078124	0.220599	ENSG00000089693	0.126027
ENSG00000078142	0.129621	ENSG00000090238	-0.240978
ENSG00000078237	0.307651	ENSG00000090266	0.195698
ENSG00000078319	-0.239501	ENSG00000090339	-0.386778
ENSG00000078369	0.19612	ENSG00000090376	-0.41167
ENSG00000078487	-0.369583	ENSG00000090447	0.32041
ENSG00000078687	-0.205459	ENSG00000090554	-0.266779
ENSG00000078699	-0.380425	ENSG00000090659	-0.412501
ENSG00000078747	-0.273755	ENSG00000090861	0.141103
ENSG00000078900	0.627883	ENSG00000090905	-0.106267
ENSG00000079112	-1.00382	ENSG00000090924	-0.376911
ENSG00000079134	0.208627	ENSG00000091039	-0.249163
ENSG00000079215	0.540224	ENSG00000091436	0.225524
ENSG00000079332	0.138922	ENSG00000091490	0.131322
ENSG00000079385	-0.505691	ENSG00000091542	-0.206779
ENSG00000079432	0.158589	ENSG00000091592	-0.466967
ENSG00000079482	-0.320596	ENSG00000091656	-0.328963
ENSG00000080189	-0.240538	ENSG00000091732	0.220072
ENSG00000080503	-0.175569	ENSG00000091947	0.341018
ENSG00000080546	-0.48531	ENSG00000091972	-0.293456
ENSG00000080608	-0.202694	ENSG00000091986	-0.465653
ENSG00000080709	0.562506	ENSG00000092009	-0.623813
ENSG00000080819	0.181332	ENSG00000092036	0.180562
ENSG00000080824	0.467044	ENSG00000092201	0.128
ENSG00000080986	0.553508	ENSG00000092208	0.188513
ENSG00000081026	-0.19802	ENSG00000092330	-0.202849
ENSG00000081059	-0.310736	ENSG00000092531	-0.184959
ENSG00000081386	-0.170939	ENSG00000092841	-0.144512
ENSG00000081985	0.448041	ENSG00000092847	0.156461
ENSG00000082126	0.569321	ENSG00000093009	0.283367
ENSG00000082146	-0.311784	ENSG00000093010	0.183107
ENSG00000082269	-0.184359	ENSG00000093134	-0.624762
ENSG00000082397	0.403701	ENSG00000093167	-0.12569
ENSG00000082512	-0.273469	ENSG00000093217	0.228911
ENSG00000083097	-0.31313	ENSG00000094880	0.146802
ENSG00000083123	-0.181593	ENSG00000095066	0.151901
ENSG00000083307	-0.328149	ENSG00000095139	-0.136783
ENSG00000083444	0.417394	ENSG00000095209	0.350011
ENSG00000083457	0.504684	ENSG00000095303	-0.283447
ENSG00000083535	-0.420258	ENSG00000095370	-0.295224
ENSG00000083544	-0.330725	ENSG00000095564	-0.135784
ENSG00000083635	-0.34948	ENSG00000095777	-0.464649
ENSG00000083642	-0.219846	ENSG00000095794	-0.413286
ENSG00000083720	0.403203	ENSG00000095951	-0.342188
ENSG00000083750	-0.191179	ENSG00000096092	0.23486
ENSG00000083782	1.14744	ENSG00000096093	-0.149404
ENSG00000083828	-0.279158	ENSG00000096746	-0.148324
ENSG00000083845	-0.307919	ENSG00000096968	-0.266114
ENSG00000083896	-0.100941	ENSG00000097033	-0.173395
ENSG00000084092	-0.192533	ENSG00000099194	0.359012
ENSG00000084112	0.16702	ENSG00000099203	0.2722
ENSG00000084444	0.331201	ENSG00000099219	0.245325
ENSG00000084628	0.525135	ENSG00000099246	-0.304758
ENSG00000084652	0.155427	ENSG00000099250	-0.23993
ENSG00000084676	-0.155086	ENSG00000099251	0.385414
ENSG00000084734	0.633922	ENSG00000099260	-0.340634
ENSG00000085063	0.233219	ENSG00000099331	-0.123476
ENSG00000085117	0.271985	ENSG00000099364	0.130167
ENSG00000085224	-0.174867	ENSG00000099385	0.169564
ENSG00000085276	-0.384664	ENSG00000099624	0.229843
ENSG00000085377	-0.214701	ENSG00000099795	0.344062
ENSG00000085415	0.280616	ENSG00000099797	0.249635
ENSG00000085465	-0.485624	ENSG00000099800	0.152971
ENSG00000085563	-0.824554	ENSG00000099817	0.108871
ENSG00000085760	-0.204896	ENSG00000099821	0.177351
ENSG00000085831	-0.546922	ENSG00000099875	0.13629
ENSG00000086061	0.281532	ENSG00000099910	-0.184201
ENSG00000086102	-0.171459	ENSG00000099968	0.178469
ENSG00000086232	-0.162532	ENSG00000099977	0.250742
ENSG00000086289	-0.513944	ENSG00000099998	-0.250611
ENSG00000086300	0.413046	ENSG00000100014	-0.122427
ENSG00000086504	0.19334	ENSG00000100029	0.16352
ENSG00000086712	-0.262016	ENSG00000100055	-0.41493
ENSG00000086730	0.33614	ENSG00000100058	0.413171
ENSG00000087116	0.481003	ENSG00000100068	0.244047
ENSG00000087263	0.160403	ENSG00000100075	0.224556
ENSG00000087494	0.786284	ENSG00000100105	0.287071
ENSG00000088179	-0.216339	ENSG00000100124	0.251257
ENSG00000088298	-0.171431	ENSG00000100138	0.175596
ENSG00000088367	-0.43476	ENSG00000100147	0.186173
ENSG00000088448	-0.314925	ENSG00000100151	0.151473
ENSG00000088451	-0.297479	ENSG00000100154	-0.230646
ENSG00000088827	0.694021	ENSG00000100162	0.317813
ENSG00000088876	-0.201648	ENSG00000100170	0.404994
ENSG00000088930	-0.210263	ENSG00000100218	0.534601
ENSG00000088970	-0.372637	ENSG00000100221	-0.141131
ENSG00000088986	0.0978441	ENSG00000100263	0.220306
ENSG00000089009	-0.291661	ENSG00000100285	-0.47247
ENSG00000089022	-0.23827	ENSG00000100296	0.11794
ENSG00000089041	0.364369	ENSG00000100297	0.213607
ENSG00000089048	-0.209111	ENSG00000100300	0.222537
ENSG00000089123	-0.2417	ENSG00000100311	-0.26267
ENSG00000089177	-0.364229	ENSG00000100316	0.118348
ENSG00000089289	-0.514477	ENSG00000100319	0.427896
ENSG00000089335	-0.191206	ENSG00000100324	0.151001
ENSG00000089472	-0.548806	ENSG00000100347	0.200358
ENSG00000089692	0.618557	ENSG00000100348	0.16596
ENSG00000089693	0.237157	ENSG00000100350	0.37304
ENSG00000089818	0.143386	ENSG00000100353	0.185044
ENSG00000089876	-0.186684	ENSG00000100360	0.250029
ENSG00000089902	0.197325	ENSG00000100368	-0.432229
ENSG00000090013	0.184305	ENSG00000100395	0.147306
ENSG00000090020	0.263538	ENSG00000100401	0.165083
ENSG00000090273	0.282237	ENSG00000100403	0.152516
ENSG00000090339	0.46145	ENSG00000100412	0.138676
ENSG00000090382	0.879888	ENSG00000100418	0.213721
ENSG00000090432	0.232691	ENSG00000100429	0.132212
ENSG00000090520	0.234233	ENSG00000100462	0.144098
ENSG00000090621	-0.194299	ENSG00000100503	-0.155048
ENSG00000090659	0.50895	ENSG00000100564	0.230993
ENSG00000090674	0.228576	ENSG00000100577	0.256516
ENSG00000090861	0.197508	ENSG00000100580	0.256446
ENSG00000090863	0.119432	ENSG00000100596	0.132223
ENSG00000090889	0.307054	ENSG00000100601	0.229326
ENSG00000090905	-0.133248	ENSG00000100632	0.204977
ENSG00000090989	-0.125767	ENSG00000100644	-0.366635
ENSG00000091106	0.443794	ENSG00000100711	0.211959
ENSG00000091138	-1.70262	ENSG00000100714	0.237193
ENSG00000091157	0.185048	ENSG00000100813	-0.120443
ENSG00000091262	-0.627624	ENSG00000100815	-0.120396
ENSG00000091317	0.232961	ENSG00000100897	0.172244
ENSG00000091640	0.167027	ENSG00000100906	-0.264461
ENSG00000091844	0.537049	ENSG00000100908	0.227556
ENSG00000092010	0.300451	ENSG00000100941	-0.47992
ENSG00000092098	0.202407	ENSG00000100949	0.136807
ENSG00000092140	0.197438	ENSG00000101017	-0.473439
ENSG00000092199	0.264861	ENSG00000101126	-0.246734
ENSG00000092201	0.249586	ENSG00000101255	0.393664
ENSG00000092470	0.375693	ENSG00000101265	-0.34117
ENSG00000092529	-0.263952	ENSG00000101335	-0.357792
ENSG00000092820	0.359238	ENSG00000101336	-0.29054
ENSG00000092841	0.139926	ENSG00000101337	0.176058
ENSG00000092853	0.542825	ENSG00000101347	-0.343834
ENSG00000092929	0.428245	ENSG00000101412	0.432789
ENSG00000092964	0.363197	ENSG00000101417	0.440995
ENSG00000093009	0.347988	ENSG00000101444	0.371576
ENSG00000093100	-0.226679	ENSG00000101464	0.25021
ENSG00000093183	0.230361	ENSG00000101596	-0.225097
ENSG00000095110	-1.14401	ENSG00000101680	-0.293229
ENSG00000095203	-0.54956	ENSG00000101745	-0.311035
ENSG00000095319	0.268469	ENSG00000101811	0.191169
ENSG00000095539	-0.476226	ENSG00000101825	-0.366245
ENSG00000095574	-0.142883	ENSG00000101843	0.189501
ENSG00000095587	0.545677	ENSG00000101856	0.206591
ENSG00000095970	0.640847	ENSG00000101901	-0.190144
ENSG00000096063	-0.215235	ENSG00000101916	-0.358168
ENSG00000096070	-0.167619	ENSG00000101940	0.157534
ENSG00000096092	0.239322	ENSG00000101945	0.284925
ENSG00000096093	-0.178994	ENSG00000101966	-0.376556
ENSG00000096872	-0.376005	ENSG00000102038	-0.237954
ENSG00000097007	-0.143928	ENSG00000102081	-0.193238
ENSG00000097021	0.339953	ENSG00000102100	0.182528
ENSG00000097096	-0.333532	ENSG00000102128	0.323622
ENSG00000099203	0.236137	ENSG00000102265	-0.341551
ENSG00000099250	0.453659	ENSG00000102401	-0.238064
ENSG00000099365	0.431893	ENSG00000102409	-0.496658
ENSG00000099377	0.435904	ENSG00000102471	0.27748
ENSG00000099625	0.745387	ENSG00000102743	0.348679
ENSG00000099834	-0.704539	ENSG00000102802	-0.710146
ENSG00000099860	0.298359	ENSG00000102878	0.217081
ENSG00000099917	0.183772	ENSG00000102890	0.249249
ENSG00000099998	0.274244	ENSG00000102900	0.208861
ENSG00000100003	0.405861	ENSG00000102921	-0.208275
ENSG00000100097	0.418877	ENSG00000102967	0.270427
ENSG00000100129	-0.385073	ENSG00000102981	0.37544
ENSG00000100162	0.352928	ENSG00000102996	0.434866
ENSG00000100170	-0.568661	ENSG00000103035	0.126966
ENSG00000100196	0.348007	ENSG00000103042	0.191074
ENSG00000100197	-0.531655	ENSG00000103043	0.11176
ENSG00000100207	-0.224591	ENSG00000103066	0.160882
ENSG00000100243	0.213866	ENSG00000103091	0.192275
ENSG00000100258	0.304183	ENSG00000103152	0.199415
ENSG00000100280	0.172092	ENSG00000103196	-0.282131
ENSG00000100292	0.401433	ENSG00000103264	0.199677
ENSG00000100297	0.288524	ENSG00000103269	0.435264
ENSG00000100316	-0.225016	ENSG00000103274	-0.252835
ENSG00000100336	0.442743	ENSG00000103313	-0.493109
ENSG00000100342	0.847616	ENSG00000103351	0.149244
ENSG00000100344	0.808059	ENSG00000103356	0.161378
ENSG00000100345	0.18121	ENSG00000103423	0.171184
ENSG00000100362	0.652883	ENSG00000103479	-0.119134
ENSG00000100364	0.12123	ENSG00000103512	0.143654
ENSG00000100385	0.486297	ENSG00000103653	0.137397
ENSG00000100401	0.272179	ENSG00000103932	0.20372
ENSG00000100439	0.276047	ENSG00000104043	-0.224414
ENSG00000100442	0.160555	ENSG00000104164	-0.150988
ENSG00000100450	0.864987	ENSG00000104228	0.180605
ENSG00000100462	0.167079	ENSG00000104290	0.349603
ENSG00000100479	0.294021	ENSG00000104299	0.182721
ENSG00000100485	-0.255385	ENSG00000104320	-0.14044
ENSG00000100504	0.495628	ENSG00000104332	-0.721584
ENSG00000100519	0.167088	ENSG00000104447	-0.318122
ENSG00000100526	0.394263	ENSG00000104731	0.162868
ENSG00000100532	0.242887	ENSG00000104824	0.0756383
ENSG00000100554	0.219416	ENSG00000104856	-0.300962
ENSG00000100558	0.293864	ENSG00000104866	0.194306
ENSG00000100567	0.221689	ENSG00000104884	0.129443
ENSG00000100580	0.240134	ENSG00000104886	0.257152
ENSG00000100593	-1.04694	ENSG00000104889	0.179228
ENSG00000100600	0.393021	ENSG00000104894	-0.533822
ENSG00000100605	0.176667	ENSG00000104907	0.157915
ENSG00000100625	0.932303	ENSG00000104969	0.119651
ENSG00000100632	0.223032	ENSG00000104972	-0.2669
ENSG00000100644	0.32685	ENSG00000105011	0.306913
ENSG00000100647	0.237875	ENSG00000105122	-0.307011
ENSG00000100711	0.241546	ENSG00000105135	0.226535
ENSG00000100714	0.21395	ENSG00000105136	-0.40787
ENSG00000100764	0.189091	ENSG00000105186	0.159602
ENSG00000100804	0.154298	ENSG00000105193	0.153826
ENSG00000100814	-0.23687	ENSG00000105220	0.215883
ENSG00000100867	0.875725	ENSG00000105221	0.132041
ENSG00000100902	0.244736	ENSG00000105245	-0.188718
ENSG00000100908	0.371049	ENSG00000105281	0.253075
ENSG00000100911	0.397	ENSG00000105339	-0.247418
ENSG00000100918	0.309106	ENSG00000105352	-0.556708
ENSG00000100926	0.218323	ENSG00000105364	0.23659
ENSG00000100941	-0.221149	ENSG00000105419	-0.237676
ENSG00000100949	0.172315	ENSG00000105426	-0.312151
ENSG00000100982	-0.286012	ENSG00000105427	0.492711
ENSG00000100983	-0.31426	ENSG00000105429	0.118143
ENSG00000100991	-0.280478	ENSG00000105501	-0.357766
ENSG00000100997	-0.224602	ENSG00000105514	0.298263
ENSG00000101019	-0.355472	ENSG00000105518	0.182538
ENSG00000101040	-0.459241	ENSG00000105520	-0.291255
ENSG00000101049	-0.979025	ENSG00000105568	0.198649
ENSG00000101052	-0.30963	ENSG00000105576	0.164587
ENSG00000101076	-0.832078	ENSG00000105583	0.141682
ENSG00000101079	-0.220775	ENSG00000105639	-0.352257
ENSG00000101104	-0.371714	ENSG00000105647	0.197476
ENSG00000101109	-0.159746	ENSG00000105656	-0.138923
ENSG00000101126	-0.362271	ENSG00000105669	0.132438
ENSG00000101132	-0.422487	ENSG00000105671	0.126615
ENSG00000101158	-0.267153	ENSG00000105698	-0.176644
ENSG00000101161	-0.275966	ENSG00000105711	-0.268497
ENSG00000101166	-0.302899	ENSG00000105726	0.180356
ENSG00000101190	-0.248057	ENSG00000105750	-0.389282
ENSG00000101191	-0.236619	ENSG00000105778	0.217293
ENSG00000101213	-0.393619	ENSG00000105784	0.489126
ENSG00000101311	-0.416138	ENSG00000105793	0.166872
ENSG00000101333	-1.24061	ENSG00000105810	0.357724
ENSG00000101336	0.321058	ENSG00000105835	-0.368196
ENSG00000101337	-0.279366	ENSG00000105851	-0.32311
ENSG00000101342	-0.72807	ENSG00000105939	-0.144486
ENSG00000101346	-0.473772	ENSG00000105983	0.19917
ENSG00000101347	0.347855	ENSG00000106009	0.218379
ENSG00000101350	-0.390589	ENSG00000106133	0.21022
ENSG00000101384	0.286139	ENSG00000106144	0.172081
ENSG00000101391	-0.235558	ENSG00000106153	0.257239
ENSG00000101407	-0.341077	ENSG00000106290	0.11841
ENSG00000101417	-0.283322	ENSG00000106366	-0.670367
ENSG00000101421	-0.273328	ENSG00000106367	0.22229
ENSG00000101442	-0.288597	ENSG00000106399	0.261221
ENSG00000101444	-0.320837	ENSG00000106400	0.170365
ENSG00000101452	-0.164328	ENSG00000106484	0.304774
ENSG00000101460	-0.79578	ENSG00000106546	-0.19872
ENSG00000101463	0.401765	ENSG00000106554	0.189607
ENSG00000101464	-0.37415	ENSG00000106560	-0.321697
ENSG00000101470	-1.11456	ENSG00000106571	-0.300407
ENSG00000101473	-0.285711	ENSG00000106603	0.194251
ENSG00000101544	0.191142	ENSG00000106610	0.220098
ENSG00000101557	0.331158	ENSG00000106624	-0.332479
ENSG00000101558	0.265747	ENSG00000106628	0.227139
ENSG00000101574	0.23702	ENSG00000106638	0.164898
ENSG00000101596	0.243088	ENSG00000106692	0.167911
ENSG00000101608	0.274914	ENSG00000106771	0.192774
ENSG00000101624	0.314677	ENSG00000106868	0.196321
ENSG00000101654	0.157703	ENSG00000106952	-0.595909
ENSG00000101680	0.501718	ENSG00000106976	-0.299038
ENSG00000101752	0.170192	ENSG00000107021	0.165184
ENSG00000101773	0.410295	ENSG00000107099	-0.321834
ENSG00000101782	0.247857	ENSG00000107186	-0.253675
ENSG00000101850	-0.935296	ENSG00000107201	-0.281836
ENSG00000101898	-0.497361	ENSG00000107249	-0.433185
ENSG00000101901	-0.256572	ENSG00000107263	-0.113383
ENSG00000101916	0.439965	ENSG00000107290	-0.111104
ENSG00000101958	-1.2837	ENSG00000107317	-0.645081
ENSG00000101972	-0.22686	ENSG00000107331	0.193202
ENSG00000102043	-0.753009	ENSG00000107372	-0.223402
ENSG00000102053	-0.468955	ENSG00000107404	0.211075
ENSG00000102081	-0.218987	ENSG00000107551	-0.201383
ENSG00000102103	-0.190145	ENSG00000107562	-0.532814
ENSG00000102125	-0.149306	ENSG00000107611	-0.181385
ENSG00000102144	0.378423	ENSG00000107719	0.318714
ENSG00000102189	-0.298626	ENSG00000107758	-0.104028
ENSG00000102221	-0.318381	ENSG00000107815	0.207744
ENSG00000102265	0.404241	ENSG00000107833	0.420009
ENSG00000102287	-0.384365	ENSG00000107863	-0.134933
ENSG00000102445	-1.56563	ENSG00000107874	0.132006
ENSG00000102471	-0.311466	ENSG00000107951	0.131318
ENSG00000102524	0.335755	ENSG00000107968	-0.278389
ENSG00000102531	-0.217233	ENSG00000108001	-0.406017
ENSG00000102543	-0.269785	ENSG00000108021	-0.106119
ENSG00000102547	-0.644801	ENSG00000108061	-0.223733
ENSG00000102554	-0.300181	ENSG00000108175	-0.141671
ENSG00000102575	0.395508	ENSG00000108262	0.255281
ENSG00000102595	-0.291371	ENSG00000108379	0.407442
ENSG00000102606	-0.185994	ENSG00000108381	-0.420762
ENSG00000102699	-0.388425	ENSG00000108405	-0.439329
ENSG00000102710	-0.248501	ENSG00000108439	0.259427
ENSG00000102738	-0.42431	ENSG00000108506	0.168828
ENSG00000102743	-0.210094	ENSG00000108592	0.137186
ENSG00000102763	-0.369475	ENSG00000108602	0.64959
ENSG00000102780	-0.294889	ENSG00000108604	0.165222
ENSG00000102796	-0.597712	ENSG00000108654	-0.169388
ENSG00000102804	-0.357465	ENSG00000108666	0.19515
ENSG00000102878	-0.238228	ENSG00000108669	-0.235386
ENSG00000102893	-0.172024	ENSG00000108691	-0.561964
ENSG00000102908	-0.272988	ENSG00000108700	-0.732488
ENSG00000102934	0.912526	ENSG00000108883	0.188325
ENSG00000103005	0.207626	ENSG00000108950	-0.507572
ENSG00000103021	-0.513448	ENSG00000109046	-0.161419
ENSG00000103056	-0.463215	ENSG00000109065	0.132411
ENSG00000103066	0.185132	ENSG00000109099	-0.288255
ENSG00000103067	-0.241213	ENSG00000109107	0.360972
ENSG00000103121	0.270239	ENSG00000109332	-0.142245
ENSG00000103126	-0.188262	ENSG00000109519	0.193208
ENSG00000103145	0.28488	ENSG00000109685	0.19184
ENSG00000103150	-0.155239	ENSG00000109689	-0.131243
ENSG00000103187	0.357844	ENSG00000109790	-0.373944
ENSG00000103196	0.301972	ENSG00000109911	0.138361
ENSG00000103197	-0.216077	ENSG00000109917	0.128078
ENSG00000103313	0.44745	ENSG00000109971	0.133782
ENSG00000103335	0.180645	ENSG00000110025	0.141478
ENSG00000103343	-0.133724	ENSG00000110042	0.18785
ENSG00000103404	0.156549	ENSG00000110047	-0.158348
ENSG00000103460	-0.517801	ENSG00000110066	-0.139998
ENSG00000103479	-0.175265	ENSG00000110079	-0.333441
ENSG00000103485	-0.824064	ENSG00000110080	-0.320076
ENSG00000103522	0.356295	ENSG00000110104	0.195014
ENSG00000103569	0.696894	ENSG00000110107	0.207311
ENSG00000103591	0.25587	ENSG00000110324	-0.495246
ENSG00000103769	0.176929	ENSG00000110330	-0.123023
ENSG00000103855	0.225966	ENSG00000110400	0.342648
ENSG00000103942	0.730289	ENSG00000110422	-0.211217
ENSG00000103966	0.295565	ENSG00000110442	0.152359
ENSG00000104043	0.234796	ENSG00000110583	0.191168
ENSG00000104093	0.252839	ENSG00000110801	0.179613
ENSG00000104140	0.729943	ENSG00000110848	-0.590406
ENSG00000104142	0.268487	ENSG00000110852	-0.438734
ENSG00000104147	0.426463	ENSG00000110888	-0.215225
ENSG00000104299	0.234698	ENSG00000110934	-0.329629
ENSG00000104327	2.62434	ENSG00000111077	-0.218863
ENSG00000104361	-0.366806	ENSG00000111145	-0.2544
ENSG00000104408	-0.450955	ENSG00000111237	-0.124946
ENSG00000104413	-0.266265	ENSG00000111266	0.193499
ENSG00000104415	0.345086	ENSG00000111321	0.175047
ENSG00000104450	-0.526284	ENSG00000111348	-0.310539
ENSG00000104499	0.823977	ENSG00000111358	0.168256
ENSG00000104611	0.327421	ENSG00000111450	-0.196912
ENSG00000104626	0.37549	ENSG00000111481	0.120897
ENSG00000104635	0.254665	ENSG00000111605	0.14538
ENSG00000104660	0.270692	ENSG00000111639	0.125492
ENSG00000104671	0.191673	ENSG00000111647	-0.234055
ENSG00000104689	0.303396	ENSG00000111667	0.167259
ENSG00000104695	0.19003	ENSG00000111670	-0.146377
ENSG00000104756	0.303638	ENSG00000111684	0.205566
ENSG00000104763	0.206399	ENSG00000111729	-0.381552
ENSG00000104765	0.439127	ENSG00000111737	-0.127419
ENSG00000104808	0.655886	ENSG00000111775	0.169388
ENSG00000104826	1.24267	ENSG00000111816	0.269742
ENSG00000104853	0.115692	ENSG00000111817	-0.327908
ENSG00000104870	-0.382889	ENSG00000111832	-0.158297
ENSG00000104881	0.2568	ENSG00000111843	0.142715
ENSG00000104888	0.527788	ENSG00000111860	-0.316153
ENSG00000104892	1.06337	ENSG00000111877	0.149633
ENSG00000104899	0.704145	ENSG00000111911	0.18971
ENSG00000104918	0.939706	ENSG00000111913	-0.427541
ENSG00000104951	0.476589	ENSG00000112033	-0.190438
ENSG00000104972	0.315171	ENSG00000112081	0.134759
ENSG00000104976	0.250173	ENSG00000112146	0.125186
ENSG00000105048	2.19786	ENSG00000112159	0.144933
ENSG00000105063	0.170205	ENSG00000112210	-0.277339
ENSG00000105127	-0.131384	ENSG00000112234	0.167531
ENSG00000105131	0.515073	ENSG00000112245	-0.199229
ENSG00000105136	-0.421082	ENSG00000112294	0.26503
ENSG00000105176	-0.197545	ENSG00000112303	-0.556695
ENSG00000105186	-0.175434	ENSG00000112379	0.316434
ENSG00000105202	-0.218536	ENSG00000112514	0.211548
ENSG00000105220	0.27493	ENSG00000112531	-0.261462
ENSG00000105223	0.260014	ENSG00000112578	0.184321
ENSG00000105251	-0.507737	ENSG00000112584	-0.252123
ENSG00000105289	-0.390044	ENSG00000112640	0.0926094
ENSG00000105290	0.637445	ENSG00000112667	0.272683
ENSG00000105329	0.406096	ENSG00000112695	0.16624
ENSG00000105372	-0.181876	ENSG00000112739	-0.102812
ENSG00000105373	-0.340946	ENSG00000112769	-0.230202
ENSG00000105374	0.805165	ENSG00000112851	-0.186963
ENSG00000105376	0.592284	ENSG00000112874	0.306719
ENSG00000105383	0.5775	ENSG00000112972	0.258097
ENSG00000105388	-0.838407	ENSG00000112977	-0.283447
ENSG00000105404	0.19867	ENSG00000112992	0.154075
ENSG00000105472	0.399565	ENSG00000112996	0.180268
ENSG00000105501	0.506497	ENSG00000113048	0.245873
ENSG00000105519	-0.436597	ENSG00000113161	0.223662
ENSG00000105556	0.177648	ENSG00000113569	0.188601
ENSG00000105607	-0.151012	ENSG00000113575	0.126915
ENSG00000105609	0.502108	ENSG00000113580	-0.320262
ENSG00000105612	0.221771	ENSG00000113593	-0.1441
ENSG00000105613	1.07739	ENSG00000113597	0.141032
ENSG00000105640	-0.266672	ENSG00000113638	0.12489
ENSG00000105647	-0.171114	ENSG00000113645	0.308366
ENSG00000105649	0.354424	ENSG00000113719	0.176893
ENSG00000105669	0.121988	ENSG00000113732	0.155757
ENSG00000105697	0.683345	ENSG00000113749	-0.46137
ENSG00000105771	0.136942	ENSG00000113916	-0.347796
ENSG00000105778	-0.234447	ENSG00000114013	-0.376054
ENSG00000105819	-0.189659	ENSG00000114021	0.135015
ENSG00000105821	-0.199576	ENSG00000114054	0.23366
ENSG00000105928	0.413995	ENSG00000114166	-0.29936
ENSG00000105939	0.131915	ENSG00000114353	-0.29842
ENSG00000105967	0.282937	ENSG00000114388	0.145797
ENSG00000105971	0.760163	ENSG00000114503	0.252158
ENSG00000105996	-0.725894	ENSG00000114541	-0.191175
ENSG00000105997	-0.553608	ENSG00000114544	0.279577
ENSG00000106003	-0.39864	ENSG00000114573	0.114472
ENSG00000106018	-0.522499	ENSG00000114648	0.176891
ENSG00000106025	-0.658293	ENSG00000114650	0.181702
ENSG00000106066	0.358316	ENSG00000114735	0.173576
ENSG00000106069	-0.570295	ENSG00000114739	0.25367
ENSG00000106125	-0.256831	ENSG00000114767	0.246097
ENSG00000106133	-0.327887	ENSG00000114857	-0.190131
ENSG00000106211	0.454601	ENSG00000114859	0.258618
ENSG00000106261	-0.356267	ENSG00000114993	0.174137
ENSG00000106266	0.218456	ENSG00000115042	0.149127
ENSG00000106299	-0.161134	ENSG00000115165	-0.454263
ENSG00000106366	0.564184	ENSG00000115207	0.120856
ENSG00000106384	-1.01919	ENSG00000115226	-0.289276
ENSG00000106404	-0.464312	ENSG00000115232	-0.306743
ENSG00000106443	-0.162831	ENSG00000115267	-0.276943
ENSG00000106459	-0.141406	ENSG00000115286	0.194303
ENSG00000106479	-0.338523	ENSG00000115295	-0.332967
ENSG00000106484	-0.320435	ENSG00000115310	-0.128966
ENSG00000106537	0.361889	ENSG00000115318	-0.184593
ENSG00000106546	0.288486	ENSG00000115350	0.257965
ENSG00000106565	-0.360517	ENSG00000115355	-0.304536
ENSG00000106605	0.644109	ENSG00000115415	-0.324155
ENSG00000106683	0.275703	ENSG00000115423	0.414468
ENSG00000106692	-0.191525	ENSG00000115461	-0.373333
ENSG00000106772	-0.643191	ENSG00000115484	0.184208
ENSG00000107077	-0.198914	ENSG00000115504	-0.145707
ENSG00000107099	0.294162	ENSG00000115520	-0.234385
ENSG00000107104	-0.485542	ENSG00000115524	-0.126032
ENSG00000107159	1.22979	ENSG00000115548	0.118806
ENSG00000107201	0.404867	ENSG00000115590	-0.450431
ENSG00000107242	-0.595746	ENSG00000115594	-0.476997
ENSG00000107249	0.454351	ENSG00000115602	-0.463781
ENSG00000107554	-0.279431	ENSG00000115604	-0.403043
ENSG00000107560	-0.322968	ENSG00000115607	-0.366083
ENSG00000107593	0.675772	ENSG00000115657	0.232351
ENSG00000107669	-0.150183	ENSG00000115661	0.128118
ENSG00000107672	-0.20025	ENSG00000115694	0.0759471
ENSG00000107719	-0.477443	ENSG00000115758	0.241786
ENSG00000107771	-0.201284	ENSG00000115827	-0.36323
ENSG00000107779	-0.185367	ENSG00000115875	0.123744
ENSG00000107798	0.303379	ENSG00000115902	0.242844
ENSG00000108106	0.465968	ENSG00000115904	-0.178607
ENSG00000108187	-0.654134	ENSG00000115919	-0.292612
ENSG00000108219	0.246627	ENSG00000115935	-0.318169
ENSG00000108244	-1.64386	ENSG00000115944	0.196427
ENSG00000108298	-0.221862	ENSG00000115946	0.130509
ENSG00000108349	-0.178214	ENSG00000115956	-0.544515
ENSG00000108352	-0.589028	ENSG00000115963	-0.246102
ENSG00000108375	-1.1373	ENSG00000116005	0.146181
ENSG00000108452	0.355863	ENSG00000116044	-0.14345
ENSG00000108518	0.317779	ENSG00000116133	0.44675
ENSG00000108528	0.141447	ENSG00000116171	0.166729
ENSG00000108557	0.189324	ENSG00000116199	0.144721
ENSG00000108576	-1.58729	ENSG00000116285	-0.339075
ENSG00000108679	0.428175	ENSG00000116350	-0.175907
ENSG00000108688	0.998307	ENSG00000116455	0.343545
ENSG00000108700	0.936389	ENSG00000116473	-0.218361
ENSG00000108771	0.253534	ENSG00000116514	-0.182642
ENSG00000108773	-0.279288	ENSG00000116539	-0.126615
ENSG00000108798	0.246286	ENSG00000116586	0.120034
ENSG00000108799	-0.202199	ENSG00000116604	-0.167637
ENSG00000108821	0.386317	ENSG00000116701	-0.437073
ENSG00000108825	-0.184986	ENSG00000116741	-0.517671
ENSG00000108828	0.285774	ENSG00000116771	0.41809
ENSG00000108840	-0.233599	ENSG00000116793	-0.150506
ENSG00000108848	-0.213223	ENSG00000116830	0.262801
ENSG00000108932	0.400913	ENSG00000116857	0.259214
ENSG00000108950	0.324894	ENSG00000116871	-0.212223
ENSG00000108984	-0.604926	ENSG00000116883	-0.403019
ENSG00000109065	-0.166041	ENSG00000116922	0.284535
ENSG00000109089	0.608468	ENSG00000116985	0.267772
ENSG00000109099	0.369892	ENSG00000117000	-0.22364
ENSG00000109133	0.219251	ENSG00000117020	-0.390588
ENSG00000109323	0.18859	ENSG00000117090	-0.383907
ENSG00000109458	-0.373782	ENSG00000117091	-0.385878
ENSG00000109466	0.196664	ENSG00000117114	-0.293714
ENSG00000109475	-0.467908	ENSG00000117153	0.153259
ENSG00000109511	1.83412	ENSG00000117174	-0.196279
ENSG00000109654	-0.393589	ENSG00000117266	0.207154
ENSG00000109667	-0.251624	ENSG00000117335	0.236245
ENSG00000109686	-0.393549	ENSG00000117362	0.139317
ENSG00000109736	0.171509	ENSG00000117395	0.195082
ENSG00000109756	-0.152371	ENSG00000117450	0.170103
ENSG00000109805	0.344325	ENSG00000117475	-0.196147
ENSG00000109814	0.246191	ENSG00000117481	0.148111
ENSG00000109861	0.500054	ENSG00000117523	-0.13273
ENSG00000109943	0.745916	ENSG00000117597	0.21228
ENSG00000109971	0.25334	ENSG00000117707	0.411202
ENSG00000110042	-0.300666	ENSG00000117862	0.137786
ENSG00000110047	0.220862	ENSG00000117906	0.264018
ENSG00000110066	-0.186838	ENSG00000118263	-0.269091
ENSG00000110077	0.28356	ENSG00000118292	-0.289398
ENSG00000110079	0.566165	ENSG00000118308	-0.402471
ENSG00000110090	-0.253658	ENSG00000118412	-0.109018
ENSG00000110169	-0.499571	ENSG00000118420	0.246194
ENSG00000110172	0.287137	ENSG00000118482	-0.209536
ENSG00000110218	0.277772	ENSG00000118503	-0.410043
ENSG00000110427	1.24736	ENSG00000118507	-0.202605
ENSG00000110446	0.512181	ENSG00000118515	-0.264574
ENSG00000110583	0.258419	ENSG00000118518	-0.143148
ENSG00000110675	0.702113	ENSG00000118557	0.430523
ENSG00000110700	-0.362262	ENSG00000118596	-0.346887
ENSG00000110717	0.157935	ENSG00000118600	0.164203
ENSG00000110719	0.24298	ENSG00000118849	-0.361968
ENSG00000110756	0.180912	ENSG00000118855	-0.174915
ENSG00000110801	0.286165	ENSG00000118960	0.14704
ENSG00000110811	0.30442	ENSG00000118985	-0.307737
ENSG00000110841	0.322448	ENSG00000119041	0.163971
ENSG00000110848	0.453085	ENSG00000119048	-0.18052
ENSG00000110851	-0.146469	ENSG00000119231	-0.101808
ENSG00000110852	0.378537	ENSG00000119280	-0.260468
ENSG00000110880	0.17616	ENSG00000119333	0.30633
ENSG00000111012	0.372376	ENSG00000119383	0.165561
ENSG00000111181	0.933474	ENSG00000119392	0.186762
ENSG00000111199	0.320389	ENSG00000119402	0.139774
ENSG00000111206	0.489239	ENSG00000119411	0.285216
ENSG00000111229	0.0794873	ENSG00000119421	0.239043
ENSG00000111252	0.263871	ENSG00000119446	0.168497
ENSG00000111266	-0.304404	ENSG00000119508	-0.603536
ENSG00000111275	-0.30854	ENSG00000119522	0.152344
ENSG00000111321	0.20377	ENSG00000119523	-0.418164
ENSG00000111328	0.284076	ENSG00000119535	-0.479814
ENSG00000111331	0.76783	ENSG00000119599	0.301041
ENSG00000111335	0.867156	ENSG00000119636	-0.285742
ENSG00000111450	0.226687	ENSG00000119673	0.239217
ENSG00000111530	0.0887303	ENSG00000119688	0.106215
ENSG00000111537	0.896887	ENSG00000119699	-0.369703
ENSG00000111602	0.292342	ENSG00000119718	0.172421
ENSG00000111639	0.166012	ENSG00000119729	-0.341472
ENSG00000111640	0.301133	ENSG00000119760	0.156436
ENSG00000111665	0.473604	ENSG00000119865	-0.252334
ENSG00000111666	-0.371028	ENSG00000119866	0.396313
ENSG00000111667	0.161386	ENSG00000119900	-0.286711
ENSG00000111669	0.279031	ENSG00000119922	-0.436489
ENSG00000111674	0.752673	ENSG00000119965	0.200892
ENSG00000111678	0.244596	ENSG00000119977	0.128593
ENSG00000111700	1.05496	ENSG00000120053	0.178822
ENSG00000111711	0.221875	ENSG00000120129	-0.439589
ENSG00000111725	-0.494111	ENSG00000120314	0.159136
ENSG00000111737	0.105085	ENSG00000120333	0.26867
ENSG00000111786	0.178282	ENSG00000120370	-0.270688
ENSG00000111801	0.400694	ENSG00000120437	0.285594
ENSG00000111802	-0.331213	ENSG00000120509	0.229538
ENSG00000111817	0.387548	ENSG00000120539	-0.138684
ENSG00000111860	0.252084	ENSG00000120696	0.299054
ENSG00000112079	-0.402027	ENSG00000120733	0.0944119
ENSG00000112081	0.103528	ENSG00000120832	-0.288828
ENSG00000112096	0.286927	ENSG00000120889	-0.309555
ENSG00000112137	0.380211	ENSG00000120910	-0.244562
ENSG00000112139	0.44067	ENSG00000120915	0.375239
ENSG00000112167	-0.218084	ENSG00000120925	-0.236559
ENSG00000112182	0.467111	ENSG00000120942	0.187173
ENSG00000112208	0.570929	ENSG00000121073	0.180413
ENSG00000112234	-0.243703	ENSG00000121406	-0.33265
ENSG00000112280	-1.30196	ENSG00000121417	-0.383491
ENSG00000112290	0.444497	ENSG00000121594	-0.320197
ENSG00000112306	-0.253402	ENSG00000121851	-0.223697
ENSG00000112312	0.259628	ENSG00000121858	-0.245986
ENSG00000112365	-0.14541	ENSG00000121895	-0.370669
ENSG00000112414	0.722223	ENSG00000121900	0.231196
ENSG00000112419	-0.206447	ENSG00000121966	-0.418745
ENSG00000112541	0.337432	ENSG00000122140	0.155328
ENSG00000112559	0.348644	ENSG00000122257	-0.168672
ENSG00000112561	-0.18107	ENSG00000122378	0.313969
ENSG00000112624	-0.329608	ENSG00000122386	0.199132
ENSG00000112697	0.18083	ENSG00000122482	-0.109242
ENSG00000112701	-0.198615	ENSG00000122507	-0.170604
ENSG00000112739	-0.147932	ENSG00000122591	-0.215758
ENSG00000112773	0.464982	ENSG00000122592	0.477555
ENSG00000112818	-1.64713	ENSG00000122643	-0.202754
ENSG00000112902	-0.642369	ENSG00000122687	0.178847
ENSG00000112984	0.409801	ENSG00000122692	0.146579
ENSG00000113083	0.605175	ENSG00000122694	-0.352177
ENSG00000113088	0.63249	ENSG00000122741	0.157005
ENSG00000113273	0.177617	ENSG00000122778	0.29424
ENSG00000113318	-0.155133	ENSG00000122783	0.191789
ENSG00000113391	-0.244298	ENSG00000122786	-0.541142
ENSG00000113448	0.259332	ENSG00000122862	-0.476129
ENSG00000113494	-0.748122	ENSG00000122870	-0.259099
ENSG00000113522	-0.209215	ENSG00000122873	0.18809
ENSG00000113575	0.256427	ENSG00000122877	-0.470582
ENSG00000113578	0.591208	ENSG00000122952	0.278133
ENSG00000113583	0.277601	ENSG00000122966	0.290152
ENSG00000113593	-0.176302	ENSG00000122986	-0.281589
ENSG00000113645	0.309058	ENSG00000123095	-0.330675
ENSG00000113722	-0.875616	ENSG00000123106	-0.171093
ENSG00000113758	0.471563	ENSG00000123131	0.237694
ENSG00000113763	1.05343	ENSG00000123154	0.2049
ENSG00000113838	-0.167449	ENSG00000123213	0.263406
ENSG00000113851	-0.206532	ENSG00000123240	-0.187118
ENSG00000113889	-1.21255	ENSG00000123329	-0.385803
ENSG00000113916	0.237955	ENSG00000123342	-0.648075
ENSG00000114013	0.444952	ENSG00000123416	0.134792
ENSG00000114026	-0.222256	ENSG00000123545	0.20087
ENSG00000114030	0.135244	ENSG00000123552	0.129447
ENSG00000114126	-0.331058	ENSG00000123570	-0.372372
ENSG00000114248	-1.25396	ENSG00000123575	0.217551
ENSG00000114268	0.408661	ENSG00000123609	-0.20273
ENSG00000114302	-0.22772	ENSG00000123739	0.201762
ENSG00000114346	0.297316	ENSG00000123975	0.489402
ENSG00000114353	0.214082	ENSG00000123992	0.181614
ENSG00000114391	-0.296221	ENSG00000124116	-0.539961
ENSG00000114450	0.259118	ENSG00000124120	0.277819
ENSG00000114473	0.271235	ENSG00000124208	-0.211913
ENSG00000114480	0.2737	ENSG00000124217	0.301998
ENSG00000114491	-0.170456	ENSG00000124226	0.1936
ENSG00000114520	-0.158935	ENSG00000124256	-0.393127
ENSG00000114573	0.174034	ENSG00000124356	0.14894
ENSG00000114650	-0.336139	ENSG00000124535	0.215049
ENSG00000114742	-0.186174	ENSG00000124562	0.252872
ENSG00000114779	-0.327707	ENSG00000124571	0.138818
ENSG00000114786	-0.250459	ENSG00000124614	0.115084
ENSG00000114796	-0.259377	ENSG00000124615	-0.33781
ENSG00000114812	-1.01671	ENSG00000124635	0.364676
ENSG00000114841	-0.348685	ENSG00000124731	-0.600357
ENSG00000114850	0.14533	ENSG00000124772	-0.204881
ENSG00000114857	-0.185635	ENSG00000124787	0.27705
ENSG00000114859	-0.257157	ENSG00000124795	-0.223686
ENSG00000114923	0.705878	ENSG00000124813	-0.349796
ENSG00000114942	-0.397885	ENSG00000124831	-0.465194
ENSG00000114978	0.0902195	ENSG00000124942	-0.275967
ENSG00000114982	-0.085686	ENSG00000125089	-0.236111
ENSG00000114999	0.270639	ENSG00000125124	0.171061
ENSG00000115084	-0.216287	ENSG00000125166	0.226411
ENSG00000115091	0.135073	ENSG00000125249	0.207782
ENSG00000115109	-0.284599	ENSG00000125352	0.261959
ENSG00000115112	-0.696642	ENSG00000125356	0.156451
ENSG00000115163	0.310726	ENSG00000125398	0.288733
ENSG00000115211	-0.0972981	ENSG00000125611	0.222908
ENSG00000115216	0.0824823	ENSG00000125629	-0.240014
ENSG00000115233	0.215864	ENSG00000125630	0.182162
ENSG00000115267	0.467266	ENSG00000125652	0.341501
ENSG00000115268	-0.182382	ENSG00000125675	-0.49146
ENSG00000115274	-0.16303	ENSG00000125740	-0.726416
ENSG00000115310	0.180941	ENSG00000125818	0.213616
ENSG00000115318	0.21692	ENSG00000125835	0.181848
ENSG00000115355	0.376757	ENSG00000125844	-0.349323
ENSG00000115414	0.450878	ENSG00000125875	0.194044
ENSG00000115415	0.59216	ENSG00000125901	0.411459
ENSG00000115486	0.132869	ENSG00000125910	-0.468327
ENSG00000115507	1.29969	ENSG00000125912	0.169713
ENSG00000115523	0.854517	ENSG00000125952	-0.144318
ENSG00000115525	0.243771	ENSG00000125962	-0.262199
ENSG00000115590	0.676982	ENSG00000125991	0.222711
ENSG00000115649	-0.146483	ENSG00000125995	0.421447
ENSG00000115760	-0.171371	ENSG00000126016	0.365952
ENSG00000115762	0.184837	ENSG00000126062	0.210099
ENSG00000115808	-0.26431	ENSG00000126106	0.282881
ENSG00000115816	-0.145431	ENSG00000126226	0.23391
ENSG00000115827	-0.190099	ENSG00000126243	0.228106
ENSG00000115841	-0.314593	ENSG00000126267	0.126685
ENSG00000115904	-0.134844	ENSG00000126353	-0.557528
ENSG00000115919	0.623284	ENSG00000126457	0.144952
ENSG00000115935	0.22601	ENSG00000126653	-0.231071
ENSG00000115942	-0.136863	ENSG00000126756	0.217216
ENSG00000115956	0.379995	ENSG00000126804	-0.290203
ENSG00000116014	0.937962	ENSG00000126814	0.125489
ENSG00000116017	-0.525167	ENSG00000126860	-0.580148
ENSG00000116032	0.542504	ENSG00000126882	-0.479075
ENSG00000116062	0.191794	ENSG00000126883	0.133503
ENSG00000116106	0.590419	ENSG00000126934	0.139293
ENSG00000116117	-0.364449	ENSG00000126947	-0.460263
ENSG00000116120	-0.183256	ENSG00000126953	0.39882
ENSG00000116128	-0.235437	ENSG00000127054	0.114696
ENSG00000116132	0.419067	ENSG00000127074	-0.569727
ENSG00000116161	0.319825	ENSG00000127081	-0.13258
ENSG00000116212	0.224506	ENSG00000127084	-0.32539
ENSG00000116237	0.28254	ENSG00000127328	0.182544
ENSG00000116251	-0.185255	ENSG00000127399	0.283747
ENSG00000116260	0.404192	ENSG00000127452	0.168854
ENSG00000116285	0.471697	ENSG00000127463	0.266418
ENSG00000116455	-0.218054	ENSG00000127528	-0.335827
ENSG00000116514	0.213349	ENSG00000127540	0.172517
ENSG00000116539	-0.152816	ENSG00000127603	-0.200556
ENSG00000116670	0.283466	ENSG00000127616	0.143675
ENSG00000116701	0.519098	ENSG00000127666	-0.295991
ENSG00000116704	-0.224626	ENSG00000127824	0.228243
ENSG00000116711	0.818325	ENSG00000127831	0.238154
ENSG00000116717	0.339706	ENSG00000127914	-0.175956
ENSG00000116741	0.442076	ENSG00000127947	-0.283776
ENSG00000116786	0.136696	ENSG00000127951	-0.368716
ENSG00000116791	0.410038	ENSG00000127954	-0.495404
ENSG00000116852	-0.245902	ENSG00000127990	-0.35393
ENSG00000116871	0.276496	ENSG00000128016	-0.437201
ENSG00000116954	0.174234	ENSG00000128050	0.212744
ENSG00000116990	-0.395381	ENSG00000128059	0.253089
ENSG00000117009	0.466378	ENSG00000128185	0.342433
ENSG00000117174	-0.187536	ENSG00000128228	0.326026
ENSG00000117226	0.355582	ENSG00000128272	-0.224575
ENSG00000117228	0.753571	ENSG00000128274	-0.336037
ENSG00000117245	0.426355	ENSG00000128284	-0.420224
ENSG00000117266	-0.307611	ENSG00000128309	0.276376
ENSG00000117385	0.293003	ENSG00000128311	0.273679
ENSG00000117394	0.511105	ENSG00000128335	-0.362411
ENSG00000117399	0.539331	ENSG00000128438	-0.664066
ENSG00000117450	0.152095	ENSG00000128487	-0.280164
ENSG00000117480	-0.497823	ENSG00000128512	-0.195384
ENSG00000117543	-0.228825	ENSG00000128524	0.169133
ENSG00000117560	0.721804	ENSG00000128626	0.290933
ENSG00000117594	0.481938	ENSG00000128815	-0.366223
ENSG00000117632	0.368035	ENSG00000128973	0.255526
ENSG00000117650	0.410244	ENSG00000128989	-0.264126
ENSG00000117707	-0.689175	ENSG00000129084	0.129555
ENSG00000117834	-1.3573	ENSG00000129226	-0.321717
ENSG00000117899	0.162987	ENSG00000129354	0.303646
ENSG00000117984	0.451267	ENSG00000129460	0.194187
ENSG00000118094	-0.944875	ENSG00000129534	-0.171543
ENSG00000118113	0.831388	ENSG00000129562	0.300357
ENSG00000118162	0.397008	ENSG00000129675	-0.281516
ENSG00000118181	-0.224343	ENSG00000129680	-0.227653
ENSG00000118193	0.456971	ENSG00000129911	0.236309
ENSG00000118197	-0.148588	ENSG00000129925	0.169472
ENSG00000118242	0.276129	ENSG00000129968	0.16472
ENSG00000118322	-1.12374	ENSG00000129988	-0.825912
ENSG00000118418	0.263593	ENSG00000130038	0.338749
ENSG00000118482	-0.29588	ENSG00000130052	-0.269875
ENSG00000118492	-1.29147	ENSG00000130066	-0.222971
ENSG00000118513	-0.51601	ENSG00000130158	0.149687
ENSG00000118515	0.407088	ENSG00000130175	0.196226
ENSG00000118557	-0.741642	ENSG00000130244	0.172729
ENSG00000118680	0.250911	ENSG00000130299	0.305151
ENSG00000118690	-0.292926	ENSG00000130305	0.211478
ENSG00000118707	-0.326812	ENSG00000130312	0.422005
ENSG00000118785	0.990189	ENSG00000130332	0.167213
ENSG00000118849	0.519003	ENSG00000130338	0.161739
ENSG00000118855	0.15995	ENSG00000130382	0.159459
ENSG00000118939	-0.26004	ENSG00000130449	-0.163878
ENSG00000119042	-0.841096	ENSG00000130489	-0.226182
ENSG00000119121	-0.95437	ENSG00000130513	0.443666
ENSG00000119138	0.293298	ENSG00000130517	0.168131
ENSG00000119227	-0.832707	ENSG00000130518	-0.376584
ENSG00000119231	-0.146404	ENSG00000130520	0.184226
ENSG00000119285	-0.149193	ENSG00000130545	0.255004
ENSG00000119321	0.192877	ENSG00000130592	-0.351394
ENSG00000119326	0.274966	ENSG00000130595	-0.481803
ENSG00000119333	0.35814	ENSG00000130669	0.212618
ENSG00000119383	0.195265	ENSG00000130684	-0.255607
ENSG00000119471	-0.274449	ENSG00000130701	0.433042
ENSG00000119537	0.237649	ENSG00000130713	0.215844
ENSG00000119541	0.225631	ENSG00000130724	-0.153411
ENSG00000119547	1.02698	ENSG00000130726	0.125593
ENSG00000119599	-0.28288	ENSG00000130733	0.23556
ENSG00000119682	0.153392	ENSG00000130734	0.186089
ENSG00000119684	-0.15286	ENSG00000130755	-0.427049
ENSG00000119689	0.141806	ENSG00000130775	-0.405876
ENSG00000119714	0.550663	ENSG00000130779	-0.120363
ENSG00000119718	0.180306	ENSG00000130803	0.200012
ENSG00000119778	-0.157246	ENSG00000130810	0.1364
ENSG00000119844	-0.192451	ENSG00000130811	0.14048
ENSG00000119866	-0.639304	ENSG00000130844	-0.325181
ENSG00000119917	0.838019	ENSG00000130881	0.31722
ENSG00000119922	0.557331	ENSG00000131013	-0.164546
ENSG00000120049	-0.233741	ENSG00000131016	-0.399428
ENSG00000120063	0.131624	ENSG00000131018	-0.291082
ENSG00000120217	0.857263	ENSG00000131037	-0.352179
ENSG00000120471	0.643401	ENSG00000131042	-0.33117
ENSG00000120549	-0.233103	ENSG00000131148	0.215704
ENSG00000120659	-0.647804	ENSG00000131152	0.258334
ENSG00000120662	-0.326145	ENSG00000131165	0.16266
ENSG00000120685	-0.468041	ENSG00000131174	0.173118
ENSG00000120690	-0.361457	ENSG00000131187	0.378872
ENSG00000120697	-0.293521	ENSG00000131196	-0.399723
ENSG00000120709	0.149939	ENSG00000131242	0.298226
ENSG00000120832	-0.382822	ENSG00000131263	-0.442575
ENSG00000120875	1.03613	ENSG00000131323	-0.23857
ENSG00000120913	0.284155	ENSG00000131368	0.198566
ENSG00000120915	-0.414726	ENSG00000131370	-0.24002
ENSG00000120925	-0.384627	ENSG00000131435	-0.346784
ENSG00000120949	0.502116	ENSG00000131459	-0.500892
ENSG00000121057	-0.485814	ENSG00000131475	0.165581
ENSG00000121058	-0.230911	ENSG00000131653	0.142388
ENSG00000121064	0.246625	ENSG00000131711	-0.384272
ENSG00000121152	0.398644	ENSG00000131779	0.204061
ENSG00000121281	0.391324	ENSG00000131791	0.143291
ENSG00000121310	-0.325263	ENSG00000131844	0.232291
ENSG00000121579	0.120689	ENSG00000131849	-0.380268
ENSG00000121594	0.385489	ENSG00000131871	0.157072
ENSG00000121621	0.403748	ENSG00000131873	-0.280938
ENSG00000121680	-0.188362	ENSG00000131943	-0.446134
ENSG00000121716	-0.32422	ENSG00000132004	0.258306
ENSG00000121741	-0.23796	ENSG00000132005	0.158858
ENSG00000121742	1.06315	ENSG00000132017	0.122065
ENSG00000121743	1.20433	ENSG00000132024	0.209068
ENSG00000121897	-0.223967	ENSG00000132128	0.167077
ENSG00000121933	0.544035	ENSG00000132196	0.323297
ENSG00000121940	-0.164334	ENSG00000132205	-0.255547
ENSG00000121957	-0.590306	ENSG00000132256	-0.19536
ENSG00000121966	0.417104	ENSG00000132274	-0.376328
ENSG00000121989	-0.235349	ENSG00000132286	0.133796
ENSG00000122012	-1.16713	ENSG00000132300	0.138036
ENSG00000122026	-0.48412	ENSG00000132313	0.163303
ENSG00000122033	-0.538511	ENSG00000132357	-0.330364
ENSG00000122034	-0.421442	ENSG00000132361	0.203481
ENSG00000122035	-0.460343	ENSG00000132386	-0.330268
ENSG00000122042	-0.457227	ENSG00000132388	-0.136206
ENSG00000122121	-1.2077	ENSG00000132424	-0.2283
ENSG00000122126	-0.257886	ENSG00000132434	0.23487
ENSG00000122133	1.22493	ENSG00000132437	0.627369
ENSG00000122223	0.532778	ENSG00000132510	-0.197916
ENSG00000122254	0.595889	ENSG00000132522	-0.140267
ENSG00000122257	-0.210102	ENSG00000132530	-0.319056
ENSG00000122376	-0.213901	ENSG00000132535	-0.263063
ENSG00000122406	-0.292638	ENSG00000132554	-0.450098
ENSG00000122435	-0.198911	ENSG00000132603	0.210646
ENSG00000122481	-0.199418	ENSG00000132623	0.32132
ENSG00000122482	-0.154014	ENSG00000132646	0.309964
ENSG00000122490	0.273698	ENSG00000132688	-0.298118
ENSG00000122557	-0.164785	ENSG00000132704	-0.673745
ENSG00000122566	0.142954	ENSG00000132740	-0.126327
ENSG00000122641	0.420883	ENSG00000132763	0.369196
ENSG00000122678	-0.173437	ENSG00000132768	0.233801
ENSG00000122859	0.775847	ENSG00000132840	-0.362669
ENSG00000122861	0.528593	ENSG00000132881	0.304248
ENSG00000122862	0.485982	ENSG00000132953	0.225029
ENSG00000122884	0.398653	ENSG00000132965	-0.331118
ENSG00000122952	0.335801	ENSG00000133056	0.180626
ENSG00000122965	-0.143303	ENSG00000133059	0.116262
ENSG00000122966	0.374751	ENSG00000133104	-0.294091
ENSG00000123124	-0.323482	ENSG00000133110	-0.436511
ENSG00000123179	-0.347018	ENSG00000133119	0.249798
ENSG00000123191	-0.663366	ENSG00000133138	0.166673
ENSG00000123200	-0.279696	ENSG00000133142	-0.431172
ENSG00000123219	0.305185	ENSG00000133195	0.242879
ENSG00000123329	0.267771	ENSG00000133216	0.286789
ENSG00000123338	0.240628	ENSG00000133243	0.247218
ENSG00000123353	0.285731	ENSG00000133250	0.2081
ENSG00000123360	0.32126	ENSG00000133315	0.239806
ENSG00000123374	0.220457	ENSG00000133422	0.153089
ENSG00000123395	0.237492	ENSG00000133477	0.506024
ENSG00000123416	0.306754	ENSG00000133574	-0.47165
ENSG00000123447	0.432767	ENSG00000133597	0.234002
ENSG00000123485	0.378514	ENSG00000133619	-0.248823
ENSG00000123609	0.329277	ENSG00000133627	0.254219
ENSG00000123610	0.566593	ENSG00000133639	-0.202044
ENSG00000123636	-0.217013	ENSG00000133703	-0.216882
ENSG00000123737	0.245911	ENSG00000133789	-0.202539
ENSG00000123739	-0.239621	ENSG00000133800	-0.392823
ENSG00000123870	-0.480906	ENSG00000133818	-0.287933
ENSG00000123975	0.527945	ENSG00000133835	0.194596
ENSG00000123989	0.36111	ENSG00000133874	-0.268738
ENSG00000124067	0.177988	ENSG00000133895	0.136803
ENSG00000124103	-0.212029	ENSG00000133935	0.206408
ENSG00000124104	-0.196578	ENSG00000133983	0.179864
ENSG00000124151	-0.30333	ENSG00000134007	-0.326351
ENSG00000124160	-0.284923	ENSG00000134046	-0.336411
ENSG00000124164	-0.319326	ENSG00000134057	0.283014
ENSG00000124177	-0.335892	ENSG00000134077	0.157057
ENSG00000124181	-0.313975	ENSG00000134146	0.241727
ENSG00000124193	-0.362298	ENSG00000134183	0.661845
ENSG00000124198	-0.419048	ENSG00000134186	-0.322657
ENSG00000124214	-0.26164	ENSG00000134222	0.291612
ENSG00000124216	0.419444	ENSG00000134242	-0.328736
ENSG00000124222	-0.36572	ENSG00000134255	0.165019
ENSG00000124226	-0.290192	ENSG00000134352	-0.295156
ENSG00000124228	-0.332566	ENSG00000134419	0.193767
ENSG00000124233	1.1589	ENSG00000134460	-0.471265
ENSG00000124253	-1.01518	ENSG00000134516	-0.33583
ENSG00000124257	-0.455995	ENSG00000134531	-0.519728
ENSG00000124334	0.528076	ENSG00000134716	0.48056
ENSG00000124357	0.238512	ENSG00000134748	0.154495
ENSG00000124429	-0.564802	ENSG00000134779	0.201141
ENSG00000124466	0.776629	ENSG00000134780	0.300956
ENSG00000124486	-0.185784	ENSG00000134851	-0.212794
ENSG00000124496	0.317061	ENSG00000134874	-0.335483
ENSG00000124508	0.233959	ENSG00000134910	0.142799
ENSG00000124523	-0.24686	ENSG00000134954	-0.26394
ENSG00000124570	0.309039	ENSG00000134987	0.147084
ENSG00000124614	-0.166823	ENSG00000135046	-0.320141
ENSG00000124635	0.330987	ENSG00000135069	0.384187
ENSG00000124731	0.647386	ENSG00000135074	-0.226188
ENSG00000124733	0.234352	ENSG00000135100	0.220978
ENSG00000124762	0.422652	ENSG00000135211	0.212613
ENSG00000124786	-0.31791	ENSG00000135241	-0.137177
ENSG00000124813	0.365785	ENSG00000135272	-0.398322
ENSG00000124920	0.778236	ENSG00000135299	-0.326205
ENSG00000125148	0.742686	ENSG00000135338	-0.258304
ENSG00000125246	-0.525875	ENSG00000135365	-0.151748
ENSG00000125247	-0.522867	ENSG00000135390	0.153002
ENSG00000125304	-0.334432	ENSG00000135423	0.491748
ENSG00000125347	0.44073	ENSG00000135426	-0.385131
ENSG00000125430	0.459762	ENSG00000135446	0.179725
ENSG00000125505	0.226749	ENSG00000135454	-0.347399
ENSG00000125534	-0.230768	ENSG00000135476	0.268873
ENSG00000125657	1.39013	ENSG00000135521	0.115441
ENSG00000125676	-0.178288	ENSG00000135525	0.221675
ENSG00000125691	-0.352583	ENSG00000135537	0.184883
ENSG00000125695	-0.174972	ENSG00000135622	0.194277
ENSG00000125726	0.857096	ENSG00000135624	0.245938
ENSG00000125735	0.4035	ENSG00000135632	0.138795
ENSG00000125744	0.438493	ENSG00000135636	-0.288879
ENSG00000125772	-0.568632	ENSG00000135678	-0.272159
ENSG00000125841	0.316695	ENSG00000135686	0.338246
ENSG00000125844	-0.308024	ENSG00000135763	0.208033
ENSG00000125846	-0.246395	ENSG00000135775	0.172468
ENSG00000125944	0.154649	ENSG00000135776	0.167948
ENSG00000125954	0.138328	ENSG00000135778	0.360003
ENSG00000125962	-0.366593	ENSG00000135801	0.178135
ENSG00000125967	-0.364546	ENSG00000135823	0.12874
ENSG00000125970	-0.21277	ENSG00000135837	-0.101315
ENSG00000125991	-0.288947	ENSG00000135838	-0.264744
ENSG00000126001	-0.239502	ENSG00000135842	-0.301511
ENSG00000126003	-0.653876	ENSG00000135845	0.229336
ENSG00000126067	0.248593	ENSG00000135899	-0.347815
ENSG00000126214	0.147534	ENSG00000135905	-0.326819
ENSG00000126216	-0.188345	ENSG00000135932	-0.255001
ENSG00000126217	-0.506595	ENSG00000135999	-0.200254
ENSG00000126218	-0.796877	ENSG00000136021	-0.164829
ENSG00000126226	-0.258488	ENSG00000136040	-0.33861
ENSG00000126264	0.717337	ENSG00000136146	-0.200655
ENSG00000126351	-0.413821	ENSG00000136147	-0.257825
ENSG00000126391	0.186432	ENSG00000136158	0.252822
ENSG00000126432	-0.402854	ENSG00000136167	-0.414265
ENSG00000126522	-0.359776	ENSG00000136197	-0.197611
ENSG00000126562	-1.00962	ENSG00000136237	0.200633
ENSG00000126581	-0.1856	ENSG00000136240	0.140763
ENSG00000126653	-0.22674	ENSG00000136244	-0.677306
ENSG00000126698	0.190959	ENSG00000136247	0.201544
ENSG00000126709	1.19174	ENSG00000136261	0.206936
ENSG00000126756	-0.212109	ENSG00000136270	0.270457
ENSG00000126778	0.918247	ENSG00000136286	-0.287627
ENSG00000126787	0.441444	ENSG00000136319	0.240332
ENSG00000126821	0.367017	ENSG00000136379	0.263252
ENSG00000126858	-0.158343	ENSG00000136404	-0.376586
ENSG00000126870	-0.155533	ENSG00000136425	0.325399
ENSG00000126878	0.712773	ENSG00000136485	0.159134
ENSG00000127080	0.143718	ENSG00000136518	0.152964
ENSG00000127124	0.344407	ENSG00000136560	-0.193161
ENSG00000127329	-0.319902	ENSG00000136603	-0.236742
ENSG00000127362	-0.604751	ENSG00000136630	-0.231986
ENSG00000127364	-0.577688	ENSG00000136643	-0.14795
ENSG00000127366	-0.660157	ENSG00000136682	0.114155
ENSG00000127463	0.247343	ENSG00000136689	-0.548253
ENSG00000127481	0.0992026	ENSG00000136710	0.209553
ENSG00000127564	0.407052	ENSG00000136718	0.126973
ENSG00000127774	0.191294	ENSG00000136720	0.300338
ENSG00000127831	-0.653181	ENSG00000136731	0.0985122
ENSG00000127870	-0.347412	ENSG00000136732	-0.39026
ENSG00000127914	-0.324366	ENSG00000136810	0.201447
ENSG00000127957	-0.191288	ENSG00000136811	0.169815
ENSG00000127980	-0.225233	ENSG00000136868	0.249072
ENSG00000127995	-0.27927	ENSG00000136870	-0.194011
ENSG00000128000	-0.193183	ENSG00000136875	0.202332
ENSG00000128039	0.223731	ENSG00000136883	0.445148
ENSG00000128203	0.439146	ENSG00000136891	0.194565
ENSG00000128228	0.274708	ENSG00000136929	-0.605093
ENSG00000128245	0.152619	ENSG00000136930	0.202293
ENSG00000128274	0.408631	ENSG00000136933	0.163516
ENSG00000128283	0.434436	ENSG00000136936	-0.185737
ENSG00000128284	0.314017	ENSG00000136937	0.122976
ENSG00000128285	0.938383	ENSG00000136950	0.193401
ENSG00000128298	-0.493928	ENSG00000137038	0.294686
ENSG00000128309	-0.311395	ENSG00000137054	0.176936
ENSG00000128335	0.451495	ENSG00000137094	-0.29851
ENSG00000128340	0.290116	ENSG00000137100	0.139569
ENSG00000128422	0.997832	ENSG00000137101	-0.383053
ENSG00000128512	0.324825	ENSG00000137106	0.153027
ENSG00000128563	-0.186362	ENSG00000137133	0.248144
ENSG00000128567	0.386065	ENSG00000137135	0.385012
ENSG00000128578	0.610326	ENSG00000137166	0.192749
ENSG00000128595	0.27746	ENSG00000137185	-0.191299
ENSG00000128683	1.03808	ENSG00000137274	0.224379
ENSG00000128710	-0.864676	ENSG00000137337	-0.323119
ENSG00000128713	-1.00712	ENSG00000137338	-0.265573
ENSG00000128791	0.435144	ENSG00000137462	-0.515323
ENSG00000128805	0.314589	ENSG00000137478	-0.227891
ENSG00000128849	-0.450815	ENSG00000137513	0.197885
ENSG00000128923	0.327038	ENSG00000137547	0.208352
ENSG00000128944	0.36601	ENSG00000137558	-0.51487
ENSG00000129038	0.325359	ENSG00000137573	-0.3114
ENSG00000129048	1.06103	ENSG00000137601	-0.153334
ENSG00000129195	0.626433	ENSG00000137628	-0.34591
ENSG00000129226	0.347276	ENSG00000137648	0.243461
ENSG00000129235	0.280051	ENSG00000137672	-0.235053
ENSG00000129245	0.184763	ENSG00000137700	0.285376
ENSG00000129255	0.186533	ENSG00000137710	-0.263106
ENSG00000129317	-0.247079	ENSG00000137727	-0.389081
ENSG00000129450	0.416821	ENSG00000137747	0.58816
ENSG00000129451	1.34145	ENSG00000137801	-0.313783
ENSG00000129455	1.11477	ENSG00000137822	0.206484
ENSG00000129465	-0.235186	ENSG00000137831	-0.321252
ENSG00000129474	0.304379	ENSG00000137834	0.300784
ENSG00000129484	0.264973	ENSG00000137841	-0.309622
ENSG00000129515	0.119271	ENSG00000137843	0.397832
ENSG00000129521	0.658545	ENSG00000137880	0.449981
ENSG00000129538	0.580565	ENSG00000137965	-0.525895
ENSG00000129559	0.228538	ENSG00000137970	0.262695
ENSG00000129562	0.326041	ENSG00000137992	0.155711
ENSG00000129566	0.152452	ENSG00000138069	-0.151328
ENSG00000129625	0.191766	ENSG00000138074	0.371782
ENSG00000129657	0.152638	ENSG00000138081	-0.160482
ENSG00000129682	-0.463389	ENSG00000138085	0.127231
ENSG00000129696	0.271158	ENSG00000138095	0.176258
ENSG00000129933	-0.134851	ENSG00000138119	-0.26945
ENSG00000130021	-0.339241	ENSG00000138162	0.168206
ENSG00000130023	-0.162922	ENSG00000138363	0.190981
ENSG00000130052	0.224017	ENSG00000138378	-0.310888
ENSG00000130119	-0.252219	ENSG00000138395	-0.476452
ENSG00000130158	-0.222243	ENSG00000138399	0.135435
ENSG00000130177	-0.333529	ENSG00000138433	-0.164114
ENSG00000130202	0.254403	ENSG00000138442	0.301612
ENSG00000130203	0.721421	ENSG00000138448	-0.163454
ENSG00000130208	0.666394	ENSG00000138593	-0.152934
ENSG00000130234	-1.29614	ENSG00000138615	-0.52388
ENSG00000130255	-0.250919	ENSG00000138629	0.186922
ENSG00000130270	0.658848	ENSG00000138639	-0.28122
ENSG00000130303	1.12233	ENSG00000138685	-0.524654
ENSG00000130309	0.13519	ENSG00000138698	0.121112
ENSG00000130313	-0.176339	ENSG00000138768	-0.153497
ENSG00000130348	-0.2074	ENSG00000138796	0.20513
ENSG00000130479	0.158426	ENSG00000138814	-0.166853
ENSG00000130487	0.830777	ENSG00000138835	0.201764
ENSG00000130511	-0.232836	ENSG00000138867	0.159043
ENSG00000130517	-0.267427	ENSG00000138942	0.140201
ENSG00000130529	-0.272125	ENSG00000138964	-0.282582
ENSG00000130544	-0.188718	ENSG00000139112	-0.205714
ENSG00000130559	0.156474	ENSG00000139117	-0.27799
ENSG00000130592	0.232983	ENSG00000139168	-0.194579
ENSG00000130598	0.63427	ENSG00000139180	0.237095
ENSG00000130653	-0.259854	ENSG00000139190	-0.44328
ENSG00000130675	-0.436755	ENSG00000139197	0.16761
ENSG00000130684	-0.412895	ENSG00000139218	-0.172385
ENSG00000130699	-0.310205	ENSG00000139239	0.253303
ENSG00000130701	-0.719102	ENSG00000139266	0.199532
ENSG00000130702	0.357349	ENSG00000139278	-0.399033
ENSG00000130703	-0.273828	ENSG00000139324	-0.145557
ENSG00000130725	0.166021	ENSG00000139350	-0.145677
ENSG00000130741	-0.337583	ENSG00000139405	0.168493
ENSG00000130775	0.272712	ENSG00000139437	0.153263
ENSG00000130813	0.233708	ENSG00000139438	0.510922
ENSG00000130816	0.240538	ENSG00000139514	0.289415
ENSG00000130818	-0.267786	ENSG00000139572	-0.472494
ENSG00000130826	-0.20524	ENSG00000139631	-0.171119
ENSG00000130943	-0.542255	ENSG00000139645	0.204867
ENSG00000131015	1.51545	ENSG00000139726	-0.259471
ENSG00000131019	0.448987	ENSG00000139910	-0.487663
ENSG00000131042	0.382176	ENSG00000139974	-0.180886
ENSG00000131043	-0.262939	ENSG00000139998	0.27938
ENSG00000131051	-0.355095	ENSG00000140030	-0.266935
ENSG00000131067	-0.636716	ENSG00000140263	0.378204
ENSG00000131069	-0.500318	ENSG00000140284	0.388837
ENSG00000131089	-0.185856	ENSG00000140285	-0.521385
ENSG00000131100	0.188936	ENSG00000140287	-0.556423
ENSG00000131127	-0.536288	ENSG00000140299	-0.158439
ENSG00000131149	-0.202644	ENSG00000140320	0.120625
ENSG00000131196	0.361466	ENSG00000140365	0.219532
ENSG00000131203	0.88567	ENSG00000140367	-0.272089
ENSG00000131236	0.136283	ENSG00000140368	-0.386735
ENSG00000131238	0.246889	ENSG00000140379	-0.597587
ENSG00000131269	-0.18432	ENSG00000140382	0.1218
ENSG00000131368	-0.180595	ENSG00000140395	0.131014
ENSG00000131370	0.281542	ENSG00000140398	0.236835
ENSG00000131373	-0.139719	ENSG00000140463	-0.273552
ENSG00000131374	-0.163867	ENSG00000140511	-0.331396
ENSG00000131375	-0.135974	ENSG00000140553	0.144996
ENSG00000131386	0.452177	ENSG00000140678	-0.523259
ENSG00000131389	-0.302944	ENSG00000140740	0.157026
ENSG00000131446	0.202153	ENSG00000140749	-0.403257
ENSG00000131459	0.520606	ENSG00000140807	0.624876
ENSG00000131462	0.178346	ENSG00000140832	0.338971
ENSG00000131469	-0.28056	ENSG00000140848	0.276565
ENSG00000131470	0.313739	ENSG00000140854	0.229722
ENSG00000131503	-0.152097	ENSG00000140988	0.303624
ENSG00000131504	0.20864	ENSG00000140995	0.146861
ENSG00000131507	0.176244	ENSG00000141076	0.167519
ENSG00000131558	-0.201691	ENSG00000141101	0.236559
ENSG00000131620	0.5512	ENSG00000141179	0.217823
ENSG00000131650	0.718773	ENSG00000141232	-0.248688
ENSG00000131669	0.293384	ENSG00000141338	-0.442131
ENSG00000131730	-1.03448	ENSG00000141378	0.249537
ENSG00000131771	-0.623893	ENSG00000141446	-0.363612
ENSG00000131773	-0.424663	ENSG00000141452	-0.151269
ENSG00000131781	-0.825491	ENSG00000141480	-0.181644
ENSG00000131788	0.308351	ENSG00000141497	-0.237681
ENSG00000131828	-0.249357	ENSG00000141506	-0.312696
ENSG00000131871	0.188524	ENSG00000141540	-0.278143
ENSG00000131873	0.205235	ENSG00000141858	0.195085
ENSG00000131885	0.721538	ENSG00000141873	0.189596
ENSG00000131899	0.179177	ENSG00000141934	0.297999
ENSG00000132002	0.431286	ENSG00000141959	0.170361
ENSG00000132024	-0.252844	ENSG00000141968	-0.281585
ENSG00000132170	-0.543404	ENSG00000141994	0.204947
ENSG00000132205	0.397526	ENSG00000142065	-0.358338
ENSG00000132274	0.444522	ENSG00000142149	0.664351
ENSG00000132286	-0.224367	ENSG00000142156	-0.258748
ENSG00000132326	-0.286227	ENSG00000142166	-0.229738
ENSG00000132329	0.81634	ENSG00000142178	-0.458293
ENSG00000132341	0.230721	ENSG00000142227	-0.292898
ENSG00000132383	0.161042	ENSG00000142303	-0.312158
ENSG00000132405	-0.191595	ENSG00000142327	0.19426
ENSG00000132424	-0.20216	ENSG00000142347	-0.33798
ENSG00000132437	-0.980164	ENSG00000142396	-0.289275
ENSG00000132466	-0.135854	ENSG00000142405	-0.38883
ENSG00000132475	0.179326	ENSG00000142453	0.161666
ENSG00000132481	0.271803	ENSG00000142512	-0.291234
ENSG00000132507	0.218537	ENSG00000142530	0.431996
ENSG00000132530	0.625792	ENSG00000142632	0.282877
ENSG00000132563	0.477863	ENSG00000142684	0.269433
ENSG00000132646	0.261174	ENSG00000142751	0.160903
ENSG00000132670	-0.181362	ENSG00000142892	0.151816
ENSG00000132792	-0.173466	ENSG00000142949	0.222053
ENSG00000132793	-0.36369	ENSG00000143061	0.261461
ENSG00000132801	-0.441398	ENSG00000143093	0.127045
ENSG00000132821	-0.821117	ENSG00000143106	0.248907
ENSG00000132823	-0.390427	ENSG00000143110	-0.410835
ENSG00000132824	-0.276767	ENSG00000143149	0.135361
ENSG00000132849	-0.24224	ENSG00000143157	0.142323
ENSG00000132854	0.824196	ENSG00000143178	-0.236031
ENSG00000132911	1.14317	ENSG00000143179	0.317889
ENSG00000132950	-0.273114	ENSG00000143183	-0.198152
ENSG00000132952	-0.383559	ENSG00000143190	0.230164
ENSG00000132953	-0.231168	ENSG00000143198	0.150071
ENSG00000132964	-0.415922	ENSG00000143226	-0.306239
ENSG00000132965	0.536394	ENSG00000143314	0.131609
ENSG00000132970	-0.470931	ENSG00000143382	-0.461144
ENSG00000133065	0.356932	ENSG00000143384	-0.243279
ENSG00000133069	0.384452	ENSG00000143390	-0.202786
ENSG00000133103	-0.315678	ENSG00000143443	0.377194
ENSG00000133110	0.506443	ENSG00000143476	0.313204
ENSG00000133111	-0.341611	ENSG00000143479	-0.407632
ENSG00000133112	-0.455813	ENSG00000143486	0.211497
ENSG00000133114	-0.352669	ENSG00000143493	0.188853
ENSG00000133131	0.432665	ENSG00000143499	0.162373
ENSG00000133134	-0.949493	ENSG00000143514	-0.132593
ENSG00000133216	-0.489679	ENSG00000143621	0.131764
ENSG00000133246	0.347622	ENSG00000143630	0.25279
ENSG00000133302	0.230627	ENSG00000143669	-0.293676
ENSG00000133313	0.310942	ENSG00000143674	0.334102
ENSG00000133315	-0.270039	ENSG00000143702	-0.241634
ENSG00000133321	0.808573	ENSG00000143771	0.229784
ENSG00000133466	0.337866	ENSG00000143776	-0.195606
ENSG00000133606	-0.188667	ENSG00000143811	0.125584
ENSG00000133639	0.177403	ENSG00000143870	0.177247
ENSG00000133812	-0.147439	ENSG00000143878	-0.257894
ENSG00000133858	-0.187288	ENSG00000143919	0.206336
ENSG00000133961	0.111667	ENSG00000143947	0.21637
ENSG00000133985	0.66161	ENSG00000143971	-0.316855
ENSG00000134001	0.198336	ENSG00000144021	0.15038
ENSG00000134013	0.347212	ENSG00000144043	0.13685
ENSG00000134042	0.83536	ENSG00000144136	-0.253124
ENSG00000134049	0.390831	ENSG00000144228	-0.251631
ENSG00000134057	0.489606	ENSG00000144354	0.500995
ENSG00000134138	0.325564	ENSG00000144369	-0.271367
ENSG00000134153	0.258022	ENSG00000144485	0.506929
ENSG00000134186	-0.217754	ENSG00000144524	0.163552
ENSG00000134193	1.52393	ENSG00000144559	0.160658
ENSG00000134215	-0.706718	ENSG00000144566	-0.200051
ENSG00000134240	-1.62067	ENSG00000144567	0.160828
ENSG00000134250	0.177608	ENSG00000144597	0.15157
ENSG00000134258	0.930096	ENSG00000144649	-0.461064
ENSG00000134265	0.284548	ENSG00000144659	0.151773
ENSG00000134287	0.172913	ENSG00000144674	-0.146121
ENSG00000134294	0.25541	ENSG00000144736	0.154951
ENSG00000134308	0.115878	ENSG00000144741	0.174066
ENSG00000134313	-0.137855	ENSG00000144747	-0.178228
ENSG00000134317	0.607107	ENSG00000144791	0.238027
ENSG00000134318	-0.391419	ENSG00000144792	-0.540462
ENSG00000134321	0.892839	ENSG00000144802	-0.466965
ENSG00000134326	0.846627	ENSG00000144824	-0.318059
ENSG00000134333	0.244482	ENSG00000144840	0.226497
ENSG00000134375	0.202599	ENSG00000144867	0.265652
ENSG00000134419	-0.322448	ENSG00000144935	-0.309259
ENSG00000134440	0.176054	ENSG00000144959	0.223824
ENSG00000134460	0.474693	ENSG00000145016	-0.109412
ENSG00000134461	-0.270069	ENSG00000145113	-1.08905
ENSG00000134470	0.255193	ENSG00000145191	0.159858
ENSG00000134490	0.255349	ENSG00000145194	0.447539
ENSG00000134504	0.724905	ENSG00000145332	0.167627
ENSG00000134508	0.361512	ENSG00000145335	-0.366451
ENSG00000134538	1.61215	ENSG00000145555	0.229624
ENSG00000134539	0.916946	ENSG00000145604	0.203365
ENSG00000134575	0.272297	ENSG00000145623	-0.315738
ENSG00000134668	0.773141	ENSG00000145741	0.217929
ENSG00000134684	0.247333	ENSG00000145779	-0.329205
ENSG00000134686	0.208018	ENSG00000145781	0.184281
ENSG00000134716	-0.476135	ENSG00000145907	0.210628
ENSG00000134779	0.362622	ENSG00000145916	0.182621
ENSG00000134780	-0.412236	ENSG00000146066	0.16312
ENSG00000134802	0.49666	ENSG00000146070	-0.371406
ENSG00000134809	0.204062	ENSG00000146083	0.146553
ENSG00000134815	-0.182795	ENSG00000146109	0.321345
ENSG00000134827	1.40198	ENSG00000146112	-0.386233
ENSG00000134830	0.527778	ENSG00000146122	-0.306809
ENSG00000134864	-0.495657	ENSG00000146143	0.155374
ENSG00000134882	-0.252958	ENSG00000146223	0.122203
ENSG00000134884	-0.376874	ENSG00000146263	0.284876
ENSG00000134897	-0.42583	ENSG00000146278	-0.202904
ENSG00000134899	-0.328918	ENSG00000146374	-0.5488
ENSG00000134900	-0.299433	ENSG00000146701	0.224834
ENSG00000134910	0.175552	ENSG00000146731	0.123282
ENSG00000134954	0.298569	ENSG00000146733	0.314083
ENSG00000134955	0.395736	ENSG00000146757	-0.311633
ENSG00000134970	0.174341	ENSG00000146828	0.149106
ENSG00000135046	0.840624	ENSG00000146842	0.188015
ENSG00000135047	0.61842	ENSG00000146872	-0.205172
ENSG00000135069	0.572926	ENSG00000146955	0.329576
ENSG00000135077	0.676941	ENSG00000147123	0.178419
ENSG00000135093	-0.262975	ENSG00000147140	0.131877
ENSG00000135094	0.443251	ENSG00000147155	0.423591
ENSG00000135100	-0.406344	ENSG00000147274	0.125319
ENSG00000135114	0.828704	ENSG00000147364	0.179505
ENSG00000135148	0.167369	ENSG00000147408	-0.236486
ENSG00000135185	-0.283124	ENSG00000147443	-0.289515
ENSG00000135205	-0.30733	ENSG00000147576	-0.196268
ENSG00000135253	0.549999	ENSG00000147586	0.196737
ENSG00000135314	0.824248	ENSG00000147604	0.242102
ENSG00000135362	-0.355688	ENSG00000147955	0.29037
ENSG00000135378	0.326928	ENSG00000147996	0.223729
ENSG00000135404	0.185023	ENSG00000148019	0.192013
ENSG00000135439	0.372853	ENSG00000148110	0.191861
ENSG00000135451	0.377171	ENSG00000148154	-0.19188
ENSG00000135457	-0.19198	ENSG00000148187	0.137922
ENSG00000135469	0.279405	ENSG00000148218	0.258193
ENSG00000135480	0.668132	ENSG00000148219	0.319131
ENSG00000135503	-0.265302	ENSG00000148296	0.217763
ENSG00000135525	-0.308423	ENSG00000148303	0.203524
ENSG00000135541	-0.14609	ENSG00000148334	0.211959
ENSG00000135587	-0.192117	ENSG00000148335	0.211602
ENSG00000135604	0.42192	ENSG00000148343	0.206578
ENSG00000135632	-0.18621	ENSG00000148400	0.209272
ENSG00000135636	0.237518	ENSG00000148426	0.489437
ENSG00000135638	1.0661	ENSG00000148450	0.179943
ENSG00000135677	0.259744	ENSG00000148459	0.202452
ENSG00000135679	0.240341	ENSG00000148468	0.287668
ENSG00000135698	0.225221	ENSG00000148516	-0.424746
ENSG00000135722	-0.391616	ENSG00000148606	0.114356
ENSG00000135747	0.404796	ENSG00000148690	-0.194621
ENSG00000135750	0.392717	ENSG00000148700	0.148057
ENSG00000135823	0.151261	ENSG00000148719	-0.125631
ENSG00000135838	0.291671	ENSG00000148814	0.225419
ENSG00000135899	0.271208	ENSG00000148832	-0.262674
ENSG00000135917	-1.36012	ENSG00000148925	-0.221271
ENSG00000135951	-0.414598	ENSG00000148935	0.516683
ENSG00000135956	0.20136	ENSG00000149084	0.24265
ENSG00000135999	-0.303573	ENSG00000149091	0.117409
ENSG00000136010	0.267395	ENSG00000149115	-0.221031
ENSG00000136026	0.298129	ENSG00000149131	-0.361237
ENSG00000136040	0.309494	ENSG00000149150	0.248342
ENSG00000136044	-0.234255	ENSG00000149179	0.191392
ENSG00000136048	0.361661	ENSG00000149231	-0.260438
ENSG00000136098	-0.661006	ENSG00000149273	0.220847
ENSG00000136100	-0.340731	ENSG00000149308	-0.117476
ENSG00000136104	-0.303871	ENSG00000149313	0.223635
ENSG00000136111	-0.339757	ENSG00000149328	0.363536
ENSG00000136146	-0.283269	ENSG00000149346	0.205675
ENSG00000136152	-0.413897	ENSG00000149476	0.318717
ENSG00000136155	0.908869	ENSG00000149564	-0.198243
ENSG00000136160	-0.37409	ENSG00000149633	-0.234796
ENSG00000136167	0.348597	ENSG00000149716	-0.18003
ENSG00000136169	-0.403786	ENSG00000149781	-0.238733
ENSG00000136193	0.334905	ENSG00000149823	0.150221
ENSG00000136197	-0.222656	ENSG00000149929	-0.406661
ENSG00000136231	1.78079	ENSG00000149932	0.136487
ENSG00000136235	0.612579	ENSG00000150076	-0.306331
ENSG00000136237	-0.284704	ENSG00000150093	-0.260353
ENSG00000136250	-0.872724	ENSG00000150630	-0.288597
ENSG00000136273	-0.260834	ENSG00000150636	-0.290487
ENSG00000136286	0.344502	ENSG00000150681	-0.448832
ENSG00000136457	-1.02285	ENSG00000150712	0.127932
ENSG00000136478	-0.206547	ENSG00000150753	0.226333
ENSG00000136514	0.524291	ENSG00000150756	0.162411
ENSG00000136527	0.163053	ENSG00000150779	0.167346
ENSG00000136541	0.749543	ENSG00000150782	-0.330155
ENSG00000136689	0.684329	ENSG00000150787	-0.287396
ENSG00000136717	-0.28815	ENSG00000150867	-0.250151
ENSG00000136770	0.187168	ENSG00000150995	-0.211487
ENSG00000136802	0.315203	ENSG00000151092	0.123952
ENSG00000136810	0.207643	ENSG00000151148	0.109174
ENSG00000136828	-0.252227	ENSG00000151233	0.162381
ENSG00000136830	0.23194	ENSG00000151239	-0.186372
ENSG00000136856	-0.510106	ENSG00000151292	-0.155784
ENSG00000136859	0.429709	ENSG00000151364	0.190094
ENSG00000136861	0.150684	ENSG00000151413	0.258839
ENSG00000136867	0.265011	ENSG00000151414	-0.238776
ENSG00000136868	0.312635	ENSG00000151422	-0.130884
ENSG00000136875	0.162205	ENSG00000151465	0.182557
ENSG00000136883	-0.832387	ENSG00000151466	-0.181429
ENSG00000136930	0.141112	ENSG00000151502	0.132231
ENSG00000136950	0.19742	ENSG00000151576	0.265802
ENSG00000136997	-0.508625	ENSG00000151651	-0.3226
ENSG00000137038	-0.21995	ENSG00000151665	0.130169
ENSG00000137070	-0.271942	ENSG00000151687	-0.176687
ENSG00000137075	-0.187699	ENSG00000151694	-0.118057
ENSG00000137101	0.419784	ENSG00000151702	-0.322542
ENSG00000137103	-0.409673	ENSG00000151726	-0.2812
ENSG00000137145	-0.339146	ENSG00000151773	-0.368153
ENSG00000137154	-0.35511	ENSG00000151789	-0.405335
ENSG00000137166	-0.227405	ENSG00000151914	-0.276945
ENSG00000137171	-0.394705	ENSG00000151917	-0.51913
ENSG00000137185	-0.190258	ENSG00000151948	-0.525205
ENSG00000137203	1.47744	ENSG00000152082	0.246249
ENSG00000137251	-0.855461	ENSG00000152127	0.222999
ENSG00000137267	0.475204	ENSG00000152133	-0.154136
ENSG00000137285	0.538363	ENSG00000152207	-0.511161
ENSG00000137309	0.258474	ENSG00000152234	0.280097
ENSG00000137343	-0.271442	ENSG00000152284	-0.261029
ENSG00000137393	0.483042	ENSG00000152359	0.181035
ENSG00000137404	0.265459	ENSG00000152404	-0.154339
ENSG00000137460	-0.48244	ENSG00000152443	-0.254904
ENSG00000137501	-0.467725	ENSG00000152454	-0.601637
ENSG00000137513	-0.182255	ENSG00000152455	0.258237
ENSG00000137561	-1.24306	ENSG00000152495	-0.403747
ENSG00000137563	-0.621936	ENSG00000152527	-0.310907
ENSG00000137575	0.15377	ENSG00000152669	0.688717
ENSG00000137628	0.616165	ENSG00000152672	-0.596496
ENSG00000137634	-1.51523	ENSG00000152700	0.168396
ENSG00000137642	-0.448433	ENSG00000152705	-0.224226
ENSG00000137727	0.448962	ENSG00000152767	0.238215
ENSG00000137764	-0.159048	ENSG00000152782	0.504075
ENSG00000137804	0.479469	ENSG00000152795	-0.1764
ENSG00000137807	0.406922	ENSG00000152904	-0.244074
ENSG00000137812	0.427721	ENSG00000152910	-0.619147
ENSG00000137814	0.261704	ENSG00000153094	-0.586017
ENSG00000137818	-0.207295	ENSG00000153107	0.22618
ENSG00000137824	0.206432	ENSG00000153234	-0.476574
ENSG00000137843	0.484491	ENSG00000153250	-0.206476
ENSG00000137845	0.273109	ENSG00000153283	-0.421965
ENSG00000137857	0.589403	ENSG00000153291	0.271456
ENSG00000137880	0.516691	ENSG00000153391	0.189062
ENSG00000137936	0.324789	ENSG00000153487	0.237799
ENSG00000137959	1.00607	ENSG00000153563	-0.426777
ENSG00000137965	0.758935	ENSG00000153574	0.358057
ENSG00000137970	-0.444498	ENSG00000153814	-0.419714
ENSG00000137976	-0.465468	ENSG00000154040	-0.244356
ENSG00000138028	-0.54438	ENSG00000154079	0.248418
ENSG00000138031	-0.192402	ENSG00000154122	0.216728
ENSG00000138074	-0.40186	ENSG00000154133	-0.186424
ENSG00000138079	-0.825782	ENSG00000154134	-0.281277
ENSG00000138095	-0.196741	ENSG00000154174	0.137908
ENSG00000138107	0.157719	ENSG00000154175	-0.620215
ENSG00000138119	0.309155	ENSG00000154258	-0.431819
ENSG00000138160	0.29628	ENSG00000154262	-0.354566
ENSG00000138162	-0.382805	ENSG00000154277	-0.346103
ENSG00000138172	0.295998	ENSG00000154451	-0.432581
ENSG00000138231	0.137089	ENSG00000154548	-0.422187
ENSG00000138271	0.877738	ENSG00000154553	-0.492469
ENSG00000138308	-1.36495	ENSG00000154589	-0.335883
ENSG00000138326	-0.291208	ENSG00000154734	-0.391993
ENSG00000138380	-0.321136	ENSG00000154822	-0.361172
ENSG00000138381	-0.192678	ENSG00000155307	-0.5363
ENSG00000138399	-0.215151	ENSG00000155330	-0.232562
ENSG00000138433	-0.213001	ENSG00000155561	0.129049
ENSG00000138439	-0.327917	ENSG00000155629	-0.271729
ENSG00000138448	0.2215	ENSG00000155636	0.115245
ENSG00000138449	-0.456297	ENSG00000155640	-0.23068
ENSG00000138496	0.546261	ENSG00000155657	-0.468132
ENSG00000138594	0.284696	ENSG00000155660	0.181143
ENSG00000138604	-0.424295	ENSG00000155849	-0.233639
ENSG00000138615	0.651831	ENSG00000155858	0.26733
ENSG00000138642	0.517469	ENSG00000155876	0.180607
ENSG00000138660	-0.265072	ENSG00000155903	-0.134885
ENSG00000138686	0.192089	ENSG00000155926	-0.435403
ENSG00000138688	-0.19525	ENSG00000155962	-0.257758
ENSG00000138744	-0.256123	ENSG00000155966	-0.425127
ENSG00000138755	0.91961	ENSG00000155970	-0.279142
ENSG00000138759	0.6398	ENSG00000156017	0.155145
ENSG00000138794	-0.33109	ENSG00000156110	0.185984
ENSG00000138801	0.161448	ENSG00000156140	-0.269913
ENSG00000138814	0.201907	ENSG00000156256	-0.125171
ENSG00000138964	0.3173	ENSG00000156273	-0.251244
ENSG00000139055	-0.650632	ENSG00000156313	-0.357141
ENSG00000139112	0.248889	ENSG00000156345	0.226358
ENSG00000139219	-0.624538	ENSG00000156398	0.309232
ENSG00000139239	-0.364842	ENSG00000156411	0.14792
ENSG00000139289	0.624521	ENSG00000156471	0.212885
ENSG00000139292	-0.800357	ENSG00000156508	0.228399
ENSG00000139370	0.181611	ENSG00000156574	0.830969
ENSG00000139517	-0.405311	ENSG00000156639	-0.234789
ENSG00000139531	-0.225949	ENSG00000156711	0.267194
ENSG00000139540	-1.68944	ENSG00000156738	-0.892171
ENSG00000139567	-0.355104	ENSG00000156804	-0.342336
ENSG00000139572	0.54337	ENSG00000156873	0.144144
ENSG00000139626	0.394411	ENSG00000156966	-0.573988
ENSG00000139641	0.149873	ENSG00000157212	0.20528
ENSG00000139644	0.208178	ENSG00000157306	-0.243094
ENSG00000139645	0.203908	ENSG00000157353	0.212956
ENSG00000139668	0.185687	ENSG00000157483	-0.163679
ENSG00000139675	-0.346458	ENSG00000157510	-0.221642
ENSG00000139684	-0.232149	ENSG00000157538	0.125341
ENSG00000139725	0.668847	ENSG00000157600	0.23287
ENSG00000139737	0.550313	ENSG00000157654	-0.189274
ENSG00000139746	-0.262116	ENSG00000157693	0.168326
ENSG00000139793	-0.28341	ENSG00000157778	0.203417
ENSG00000139800	1.92369	ENSG00000157823	0.147841
ENSG00000139835	-0.456124	ENSG00000157869	-0.143688
ENSG00000139842	-0.333382	ENSG00000157985	0.180999
ENSG00000139880	0.334496	ENSG00000157992	0.210921
ENSG00000139921	0.247047	ENSG00000158006	0.18599
ENSG00000139926	0.398549	ENSG00000158042	0.325347
ENSG00000139974	0.261445	ENSG00000158092	-0.129166
ENSG00000139985	0.862968	ENSG00000158122	-0.273469
ENSG00000139998	-0.296711	ENSG00000158163	-0.293947
ENSG00000140093	-1.61589	ENSG00000158169	0.19357
ENSG00000140105	0.670097	ENSG00000158186	-0.315368
ENSG00000140259	0.224165	ENSG00000158270	-0.433994
ENSG00000140264	0.191936	ENSG00000158373	0.170896
ENSG00000140280	0.307511	ENSG00000158406	0.521163
ENSG00000140307	0.297798	ENSG00000158417	-0.147797
ENSG00000140319	0.159709	ENSG00000158480	0.226187
ENSG00000140350	0.200011	ENSG00000158486	0.536449
ENSG00000140365	0.256862	ENSG00000158604	0.223667
ENSG00000140379	0.532308	ENSG00000158623	0.182238
ENSG00000140398	-0.400324	ENSG00000158769	0.226377
ENSG00000140403	0.372501	ENSG00000158805	-0.180305
ENSG00000140451	0.298522	ENSG00000159110	-0.214007
ENSG00000140464	0.374049	ENSG00000159111	0.246559
ENSG00000140511	0.555981	ENSG00000159131	0.206835
ENSG00000140525	0.294161	ENSG00000159140	-0.236406
ENSG00000140543	-0.34094	ENSG00000159189	-0.360056
ENSG00000140545	0.343069	ENSG00000159200	-0.281015
ENSG00000140553	0.158176	ENSG00000159256	-0.15191
ENSG00000140650	-0.209188	ENSG00000159259	0.289038
ENSG00000140678	0.323059	ENSG00000159322	-0.151493
ENSG00000140688	-0.194145	ENSG00000159346	0.119114
ENSG00000140848	-0.281741	ENSG00000159352	0.140746
ENSG00000140853	0.466055	ENSG00000159377	0.107634
ENSG00000140859	0.460159	ENSG00000159403	-0.302822
ENSG00000140876	-0.492258	ENSG00000159423	0.39993
ENSG00000140988	-0.176512	ENSG00000159461	0.15116
ENSG00000140992	-0.200693	ENSG00000159592	0.129539
ENSG00000141030	0.129761	ENSG00000159685	0.249754
ENSG00000141219	-0.228268	ENSG00000159840	-0.251596
ENSG00000141376	-0.179433	ENSG00000160007	-0.181319
ENSG00000141380	0.251149	ENSG00000160049	0.202402
ENSG00000141424	0.287513	ENSG00000160087	-0.16452
ENSG00000141447	0.501952	ENSG00000160113	0.196545
ENSG00000141452	0.308577	ENSG00000160131	0.221552
ENSG00000141458	0.427491	ENSG00000160213	-0.223804
ENSG00000141497	0.383921	ENSG00000160219	-0.242651
ENSG00000141499	0.316806	ENSG00000160255	-0.283968
ENSG00000141506	0.3313	ENSG00000160256	0.181408
ENSG00000141522	0.115896	ENSG00000160298	0.37855
ENSG00000141526	0.492805	ENSG00000160307	-0.443482
ENSG00000141542	-0.358239	ENSG00000160321	-0.373385
ENSG00000141574	0.689166	ENSG00000160325	0.196797
ENSG00000141644	0.165833	ENSG00000160404	0.26519
ENSG00000141664	0.27095	ENSG00000160446	0.460145
ENSG00000141682	0.777764	ENSG00000160460	-0.432438
ENSG00000141696	0.275503	ENSG00000160593	-0.587428
ENSG00000141736	-0.314125	ENSG00000160712	-0.306583
ENSG00000141738	-0.339325	ENSG00000160741	-0.139178
ENSG00000141905	0.225792	ENSG00000160789	-0.198121
ENSG00000142065	-0.258372	ENSG00000160803	0.202872
ENSG00000142089	0.198638	ENSG00000160813	0.22311
ENSG00000142149	-0.78836	ENSG00000160949	0.281204
ENSG00000142168	0.174646	ENSG00000160972	0.217609
ENSG00000142208	0.181248	ENSG00000160993	0.376746
ENSG00000142227	0.360847	ENSG00000161013	0.242152
ENSG00000142230	0.145261	ENSG00000161048	0.209711
ENSG00000142330	-0.150917	ENSG00000161082	0.67848
ENSG00000142347	0.2658	ENSG00000161277	0.238665
ENSG00000142507	0.287693	ENSG00000161542	0.192924
ENSG00000142512	0.359723	ENSG00000161547	0.29463
ENSG00000142534	-0.213293	ENSG00000161638	-0.324075
ENSG00000142541	-0.173804	ENSG00000161642	-0.277289
ENSG00000142549	0.846642	ENSG00000161654	-0.240291
ENSG00000142583	0.61796	ENSG00000161671	0.127526
ENSG00000142599	-0.146893	ENSG00000161835	-0.343009
ENSG00000142621	0.432151	ENSG00000161914	0.203412
ENSG00000142627	0.314022	ENSG00000161929	-0.327628
ENSG00000142657	0.197497	ENSG00000161940	-0.223095
ENSG00000142661	-0.678589	ENSG00000161980	0.252845
ENSG00000142669	0.266675	ENSG00000162063	0.248737
ENSG00000142676	-0.179595	ENSG00000162129	0.13883
ENSG00000142677	-0.629567	ENSG00000162236	-0.108948
ENSG00000142686	0.372533	ENSG00000162298	0.125074
ENSG00000142733	0.323926	ENSG00000162337	0.151114
ENSG00000142765	0.492912	ENSG00000162377	0.293687
ENSG00000142892	0.211732	ENSG00000162390	0.22542
ENSG00000142937	-0.390271	ENSG00000162396	0.346833
ENSG00000142945	0.374744	ENSG00000162415	0.319916
ENSG00000143013	0.361974	ENSG00000162437	0.263136
ENSG00000143036	-0.448677	ENSG00000162511	-0.32944
ENSG00000143079	-0.181565	ENSG00000162551	-0.307919
ENSG00000143119	0.398221	ENSG00000162614	-0.424447
ENSG00000143147	0.312703	ENSG00000162616	-0.279139
ENSG00000143156	0.189692	ENSG00000162618	-0.330913
ENSG00000143158	-0.264709	ENSG00000162631	-0.69313
ENSG00000143164	-0.151816	ENSG00000162687	-0.30561
ENSG00000143167	-0.904536	ENSG00000162694	0.217951
ENSG00000143198	0.16219	ENSG00000162702	-0.179357
ENSG00000143207	-0.164284	ENSG00000162706	-0.526585
ENSG00000143222	-0.2163	ENSG00000162711	-0.55668
ENSG00000143224	-0.165438	ENSG00000162714	0.208711
ENSG00000143226	0.574566	ENSG00000162729	0.273545
ENSG00000143228	0.340397	ENSG00000162736	0.0910501
ENSG00000143256	0.206683	ENSG00000162745	-0.310123
ENSG00000143320	0.663985	ENSG00000162747	-0.53602
ENSG00000143324	0.210863	ENSG00000162769	0.22738
ENSG00000143333	0.43827	ENSG00000162775	-0.198679
ENSG00000143365	-0.803288	ENSG00000162804	-0.269901
ENSG00000143367	-0.26788	ENSG00000162836	0.218726
ENSG00000143375	-0.328142	ENSG00000162894	-0.58536
ENSG00000143382	0.439996	ENSG00000162927	0.178683
ENSG00000143401	0.540044	ENSG00000162971	0.163394
ENSG00000143416	-0.944254	ENSG00000163041	0.267845
ENSG00000143476	0.416821	ENSG00000163050	0.259954
ENSG00000143479	0.295137	ENSG00000163155	0.183966
ENSG00000143507	0.329349	ENSG00000163166	-0.161084
ENSG00000143546	0.652125	ENSG00000163219	-0.310317
ENSG00000143549	0.322848	ENSG00000163239	-0.301755
ENSG00000143570	0.179536	ENSG00000163249	-0.22754
ENSG00000143590	-0.582104	ENSG00000163251	0.319268
ENSG00000143621	0.157569	ENSG00000163257	-0.386827
ENSG00000143627	-1.02228	ENSG00000163288	0.877202
ENSG00000143702	0.367905	ENSG00000163293	0.326219
ENSG00000143753	0.378211	ENSG00000163346	-0.254045
ENSG00000143761	0.129337	ENSG00000163359	-0.242133
ENSG00000143774	0.154237	ENSG00000163374	-0.113168
ENSG00000143799	0.240024	ENSG00000163389	0.165121
ENSG00000143811	0.140946	ENSG00000163395	-0.803486
ENSG00000143847	0.592797	ENSG00000163412	-0.368953
ENSG00000143851	0.40124	ENSG00000163428	0.191697
ENSG00000143867	0.657277	ENSG00000163430	-0.253937
ENSG00000143870	0.209403	ENSG00000163431	-0.438727
ENSG00000143882	-0.764742	ENSG00000163463	0.203771
ENSG00000143889	0.101803	ENSG00000163466	-0.137189
ENSG00000143933	0.257649	ENSG00000163468	0.222439
ENSG00000143942	0.733113	ENSG00000163472	0.241544
ENSG00000143952	-0.132776	ENSG00000163479	0.157187
ENSG00000143971	-0.189116	ENSG00000163510	-0.107056
ENSG00000143977	0.179745	ENSG00000163536	0.390256
ENSG00000144026	-0.361213	ENSG00000163541	0.223654
ENSG00000144120	-0.373144	ENSG00000163563	-0.519278
ENSG00000144136	0.345922	ENSG00000163564	-0.437046
ENSG00000144152	0.323938	ENSG00000163565	-0.451
ENSG00000144182	-0.317503	ENSG00000163568	-0.638636
ENSG00000144354	-0.473995	ENSG00000163602	-0.19966
ENSG00000144357	-0.126281	ENSG00000163624	0.281485
ENSG00000144362	-0.612659	ENSG00000163635	-0.134833
ENSG00000144426	-0.153441	ENSG00000163637	-0.301317
ENSG00000144452	2.23991	ENSG00000163638	-0.231162
ENSG00000144468	-0.162249	ENSG00000163659	-0.239292
ENSG00000144504	-0.217382	ENSG00000163681	-0.122026
ENSG00000144535	-0.127456	ENSG00000163694	0.261293
ENSG00000144559	-0.281333	ENSG00000163701	0.319039
ENSG00000144596	0.524692	ENSG00000163728	-0.180328
ENSG00000144645	0.192993	ENSG00000163743	0.150287
ENSG00000144668	-0.45228	ENSG00000163751	-0.425665
ENSG00000144674	-0.203562	ENSG00000163788	-0.253827
ENSG00000144681	0.6855	ENSG00000163870	0.120976
ENSG00000144713	-0.34253	ENSG00000163902	0.126215
ENSG00000144741	-0.239499	ENSG00000163931	0.241003
ENSG00000144821	0.92967	ENSG00000163933	0.168371
ENSG00000144852	-1.47706	ENSG00000163956	0.165121
ENSG00000144895	-0.314909	ENSG00000164008	0.154091
ENSG00000144959	0.381512	ENSG00000164045	0.397864
ENSG00000145016	0.148512	ENSG00000164048	-0.343933
ENSG00000145020	-0.411738	ENSG00000164050	0.153405
ENSG00000145050	0.192318	ENSG00000164062	0.160269
ENSG00000145103	-0.315448	ENSG00000164077	0.202616
ENSG00000145107	0.814292	ENSG00000164081	0.212226
ENSG00000145241	-0.204463	ENSG00000164087	0.24567
ENSG00000145284	0.290744	ENSG00000164091	0.0954223
ENSG00000145354	0.166603	ENSG00000164104	-0.25278
ENSG00000145386	0.291666	ENSG00000164109	0.376941
ENSG00000145390	-0.308474	ENSG00000164142	0.229648
ENSG00000145391	0.223107	ENSG00000164180	0.143064
ENSG00000145416	0.475868	ENSG00000164221	-0.279747
ENSG00000145425	-0.427704	ENSG00000164241	0.256121
ENSG00000145569	-0.704581	ENSG00000164252	-0.185711
ENSG00000145592	-0.334667	ENSG00000164284	0.205703
ENSG00000145632	0.668054	ENSG00000164300	0.253007
ENSG00000145649	0.650907	ENSG00000164309	-0.306775
ENSG00000145685	0.31804	ENSG00000164329	-0.173602
ENSG00000145721	0.774723	ENSG00000164330	-0.250677
ENSG00000145725	-0.224197	ENSG00000164405	0.188596
ENSG00000145730	0.29284	ENSG00000164512	-0.581321
ENSG00000145779	0.372969	ENSG00000164543	-0.328237
ENSG00000145824	-1.21348	ENSG00000164587	0.321333
ENSG00000145860	0.18691	ENSG00000164611	0.27862
ENSG00000145907	0.145371	ENSG00000164674	-0.40127
ENSG00000145911	0.71694	ENSG00000164691	-0.451762
ENSG00000145919	-0.212167	ENSG00000164741	-0.194693
ENSG00000145982	-0.18723	ENSG00000164815	0.150276
ENSG00000146054	1.58536	ENSG00000164818	0.164775
ENSG00000146070	0.447141	ENSG00000164855	0.358751
ENSG00000146072	0.274325	ENSG00000164880	0.143898
ENSG00000146083	-0.217764	ENSG00000164885	0.237604
ENSG00000146094	0.278307	ENSG00000164889	0.150886
ENSG00000146112	0.295348	ENSG00000164896	0.204713
ENSG00000146192	0.332984	ENSG00000164897	0.330203
ENSG00000146233	-0.525101	ENSG00000164898	0.345032
ENSG00000146242	0.63842	ENSG00000164904	0.252645
ENSG00000146282	-0.20046	ENSG00000164916	0.164937
ENSG00000146409	0.320199	ENSG00000164919	0.215741
ENSG00000146410	0.314924	ENSG00000164929	-0.563575
ENSG00000146414	-0.118479	ENSG00000164949	-0.313128
ENSG00000146477	-0.585986	ENSG00000164967	0.41968
ENSG00000146521	-0.563667	ENSG00000164970	-0.198465
ENSG00000146556	-0.209145	ENSG00000164976	0.337621
ENSG00000146670	0.415892	ENSG00000165006	-0.135798
ENSG00000146677	-0.308087	ENSG00000165030	-0.267569
ENSG00000146802	-0.424043	ENSG00000165055	0.144815
ENSG00000146830	-0.137036	ENSG00000165060	0.172655
ENSG00000146833	-0.210866	ENSG00000165156	-0.22784
ENSG00000146859	0.461452	ENSG00000165168	-0.311433
ENSG00000147044	-0.290878	ENSG00000165175	0.204154
ENSG00000147065	0.311786	ENSG00000165185	0.336997
ENSG00000147082	0.559782	ENSG00000165194	0.548853
ENSG00000147118	-0.293936	ENSG00000165219	0.0881245
ENSG00000147124	-0.328282	ENSG00000165271	0.186767
ENSG00000147133	-0.201842	ENSG00000165283	0.224391
ENSG00000147162	-0.397419	ENSG00000165359	-0.21533
ENSG00000147174	-0.354413	ENSG00000165410	-0.419744
ENSG00000147202	-0.457305	ENSG00000165475	0.343161
ENSG00000147206	1.31847	ENSG00000165476	-0.219923
ENSG00000147274	-0.157024	ENSG00000165526	0.264686
ENSG00000147403	-0.285864	ENSG00000165572	0.3434
ENSG00000147416	0.377135	ENSG00000165621	0.961342
ENSG00000147439	0.217428	ENSG00000165626	0.214613
ENSG00000147443	0.541146	ENSG00000165629	0.121107
ENSG00000147454	0.284925	ENSG00000165632	-0.122653
ENSG00000147459	0.32686	ENSG00000165644	0.263281
ENSG00000147576	-0.27942	ENSG00000165661	0.191353
ENSG00000147604	-0.466911	ENSG00000165672	0.179741
ENSG00000147614	0.621668	ENSG00000165684	0.221052
ENSG00000147654	-0.29127	ENSG00000165688	0.253546
ENSG00000147677	-0.314271	ENSG00000165775	0.220994
ENSG00000147689	1.28277	ENSG00000165792	0.128654
ENSG00000147853	-0.318271	ENSG00000165813	-0.181188
ENSG00000147889	0.769739	ENSG00000165816	0.433724
ENSG00000147905	-0.213695	ENSG00000165828	0.32434
ENSG00000148090	-0.142476	ENSG00000165895	-0.190542
ENSG00000148187	-0.213727	ENSG00000165943	-0.193664
ENSG00000148200	-0.469865	ENSG00000165948	-0.204813
ENSG00000148204	-0.757169	ENSG00000166024	-0.254804
ENSG00000148303	-0.205791	ENSG00000166123	0.488307
ENSG00000148411	0.276227	ENSG00000166128	-0.343267
ENSG00000148468	-0.401733	ENSG00000166130	-0.240809
ENSG00000148483	-0.789015	ENSG00000166133	0.36458
ENSG00000148584	-1.06747	ENSG00000166171	0.272299
ENSG00000148600	-2.39477	ENSG00000166188	0.323299
ENSG00000148677	1.34653	ENSG00000166225	-0.124816
ENSG00000148700	-0.276731	ENSG00000166228	0.166566
ENSG00000148730	-0.331412	ENSG00000166260	0.205502
ENSG00000148834	0.23016	ENSG00000166337	-0.182929
ENSG00000148841	0.420154	ENSG00000166347	0.257314
ENSG00000148926	0.693706	ENSG00000166387	0.201554
ENSG00000148935	-0.490102	ENSG00000166501	-0.349131
ENSG00000148985	-0.213855	ENSG00000166508	0.231206
ENSG00000149043	0.787188	ENSG00000166579	-0.263537
ENSG00000149131	0.376831	ENSG00000166582	0.339361
ENSG00000149212	-0.432814	ENSG00000166676	-0.530095
ENSG00000149257	0.428832	ENSG00000166707	-0.579087
ENSG00000149260	-0.384421	ENSG00000166734	-0.270792
[truncated: 7,998 more rows]

## Sheet: colon-cancer-patients
os_event	os_time	pfs_event	pfs_time	q_nmf	q_phate	q_phate_emb1	q_phate_emb2
0	78.2623	0	71.8033	1	1	-0.579537	0.220432
0	76.459	1	3.70492	0	1	-0.629597	-0.784385
0	66	0	65.8688	1	1	-0.389682	1.01224
1	60.8525	1	16.3934	0	1	-1.03404	0.441322
1	8.65574	1	7.90164	0	0	1.22503	-0.401614
1	51.0164	1	16.1311	0	0	1.94542	1.87869
1	4.95082	1	4.95082	1	1	-0.513594	0.89037
1	43.0164	1	24.2951	0	1	-0.189327	-1.00437
0	89.8033	0	61.0164	0	0	0.505143	-0.130222
1	19.7049	1	19.1148	0	0	2.01692	1.50202
1	80.2951	1	27.7049	0	1	-0.349028	-0.605772
1	87.6721	1	35.8361	0	1	-0.370257	0.759865
1	32.7541	1	8.95082	0	1	-0.403753	-0.215416
1	45.7049	1	20.7213	0	1	-0.461596	-0.424597
1	26.8197	1	21.8033	1	0	1.16047	-0.264427
1	4.85246	1	1.67213	0	1	-0.872447	-0.222338
1	9.37705	1	3.73771	0	0	0.443234	-0.388272
1	52.7541	1	12.6885	0	1	-0.790493	-0.277368
1	10.5246	1	4.03279	1	0	1.59018	1.33155
1	66.7213	1	27.4426	0	1	-1.11726	-0.849341
1	17.2131	1	17.2131	1	0	1.60262	1.10963
1	18.623	1	11.2131	0	1	-0.229668	-0.545696
1	30.0328	1	15.0164	1	1	-0.44472	0.164026
1	54.0656	1	7.44262	0	1	-0.607332	-0.59613
0	72.4918	1	11.0492	0	0	0.307222	-0.563858
1	50.1639	1	9.18033	0	1	-0.712373	-1.38823
1	38.918	1	12.8197	0	1	-0.892944	-0.750225
0	98.918	1	69.541	0	0	0.599204	-1.26243
1	16.5574	1	12.8197	0	1	-0.848354	1.0193
1	1.93443	1	1.93443	0	1	-1.54334	-0.931022
0	78.1967	1	20.6885	0	1	-0.119243	-0.0522008
1	33.8361	1	6.22951	0	1	-0.920982	-0.849922
1	24.2951	1	10.8525	0	1	-0.594675	-0.732131
1	51.5082	1	7.57377	0	0	0.590349	-0.855677
1	41.2787	1	10.1639	1	1	-0.422579	-0.470573
0	3.70492	0	1.83607	0	0	0.468598	0.160218
1	39.377	1	9.80328	0	1	-0.66189	-0.611512
1	10.7869	1	5.47541	0	0	1.66423	0.158814
1	14.1639	1	4.45902	0	1	-1.34255	-0.666899
1	14.7213	1	14.7213	0	1	-0.569704	0.381404
1	10.5902	1	6.16393	0	1	-1.76458	-0.394171
1	10.8525	1	10.8525	0	0	0.212106	2.16675
1	16.2623	1	16.2623	0	1	-1.25612	-0.773832
0	84.0328	0	74.3607	0	1	-0.506104	-0.245128
1	28.8852	1	15.7377	0	0	1.72693	0.123042
1	35.0492	1	14.8197	0	0	1.79415	-0.52396
1	57.4426	1	22.0656	0	1	-0.369587	-1.677
1	90.0984	1	90.0984	0	1	-0.187425	-0.790614
1	13.4426	1	3.54098	1	1	-1.08182	-1.06395
1	10.8852	1	6.62295	0	0	1.60254	1.78091
0	74.8852	1	13.1475	0	1	-0.906938	-1.54532
1	38.6557	1	8.22951	0	0	1.41681	-0.125193
0	94.623	1	49.4098	0	1	-1.13623	-0.494732
1	47.5738	1	1.86885	0	0	1.83959	2.08411
1	53.4754	1	11.4098	0	1	-0.965131	0.287088
1	20.918	1	5.47541	0	0	0.685357	0.367853
1	6.2623	1	4.39344	0	0	0.117451	-0.406155
1	28.9508	1	15.8689	0	1	-1.38927	-0.472078
1	18.4262	1	8.62295	1	1	-1.468	1.74725
1	60.623	1	22.9836	0	1	-0.490852	-0.691416
1	51.7049	1	23.8689	0	0	1.55865	0.413174
1	33.3115	1	11.2459	0	1	-0.546064	-0.630075
1	31.3443	1	13.541	0	1	-0.957132	0.484151
1	2.19672	1	1.83607	0	1	-0.347176	-0.17462
0	74.5246	1	41.7049	0	0	0.390611	-0.22983
1	9.01639	1	9.01639	1	0	1.14206	0.943669
1	36.459	1	13.1803	0	1	-0.834523	-0.490344
1	24.1967	1	7.7377	0	0	0.811598	-0.407695
1	14.2623	1	7.80328	0	1	-0.48218	-0.0984784
1	10.5902	1	7.80328	1	1	-0.624389	-0.563048
1	45.8361	1	10.0328	0	0	1.7349	0.398059
1	18.7213	1	11.6721	0	1	0.0439265	-0.290748
1	28.2295	1	7.77049	0	0	0.372319	-0.472336
1	2.52459	1	2.52459	0	1	-0.180227	0.0411456
1	16.9508	1	14.2295	0	1	-0.227351	-0.00774974
1	42.7869	1	15.2131	0	0	1.41509	1.68452
1	11.7377	1	3.57377	0	1	-0.249586	-0.904984
1	26.5246	1	13.9344	0	0	0.870764	0.396189
1	10.8525	1	6.22951	1	1	-1.15011	-1.31106
1	31.1803	1	17.6066	0	1	-0.460677	-0.728977
1	5.83607	1	2.22951	1	1	-1.63226	2.55294
1	30.2295	1	13.4754	0	1	-1.26458	-1.68231
1	6.55738	1	4.16393	0	1	-0.730824	-1.13012
0	60.0984	0	52.9508	1	1	-0.440079	0.135875
1	30.6885	1	7.40984	0	1	-1.09124	-1.09989
1	42.1967	1	16.0656	0	0	1.79011	1.18544
0	65.2131	0	4.81967	0	1	-0.828474	-1.47941
1	4	1	2.59016	0	1	-1.38317	-0.139001
1	17.7049	1	5.7377	0	1	-0.382388	0.115755
0	80.9836	1	37.0164	1	0	0.0472399	-0.0612607
1	5.34426	1	5.34426	0	1	-0.385353	0.113174
1	28.0328	1	5.93443	1	1	-0.786425	-0.565311
1	24.3607	1	11.9672	1	1	-0.677982	0.49795
1	11.4098	1	7.57377	0	1	-0.616257	0.197667
1	10.1311	1	9.18033	1	0	1.48035	1.82027
1	11.0492	1	6.42623	1	1	-1.3103	0.424003
1	56.9508	1	56.9508	0	0	0.469798	-0.391434
1	35.1475	1	15.082	0	1	-1.26853	-0.420138
0	91.9672	1	11.0492	0	1	-0.275604	-1.51182
1	34.3607	1	10.1639	0	0	0.322645	-0.269079
1	25.5738	1	11.7377	0	0	-0.0956427	0.572987
1	61.1803	1	12.3279	0	1	-0.120082	-0.160488
1	15.6393	1	4.13115	0	0	1.13441	0.0486097
1	38.5902	1	14.7541	0	0	1.55967	0.976681
1	4.09836	1	1.90164	0	1	-0.827123	-0.543666
0	18.7869	1	13.082	0	0	1.55623	2.35174
1	24.5902	1	9.57377	0	0	0.113586	-0.374173
1	14.3279	1	7.21311	0	0	1.4899	0.496476
1	48.1639	1	28.8525	0	1	-0.896095	-0.451587
1	42.2295	1	42.2295	0	1	-0.304569	-0.811825
1	26.0656	1	10.2623	0	0	0.0693806	2.80754
1	23.6393	1	8.39344	0	0	1.43091	1.63014
1	13.4754	1	5.54098	0	1	-0.118808	-0.327601
1	34.623	1	14.7213	0	1	-1.15583	-0.831719
1	31.2459	1	12.0984	1	1	-1.31368	1.30341
1	11.2131	1	5.63934	1	1	-0.316299	0.600877
1	43.7049	1	28.9836	0	1	-0.955924	-0.366368
0	4.39344	0	4.39344	0	1	-0.535577	0.375035
1	41.2459	1	34.8197	0	1	-1.43638	-0.792872
1	25.2787	1	14.1639	1	1	-0.526437	0.808774
1	11.0164	1	7.2459	1	1	-1.10862	-0.735888
1	32.4918	1	11.7377	1	0	-0.106907	2.36213
1	7.83607	1	3.80328	1	0	0.0662382	1.37633
1	40.7869	1	40.7869	0	0	1.57213	-0.430579
1	24.6885	1	21.9672	0	0	0.283499	-0.221312
1	22.7869	1	9.18033	0	1	-0.318831	-0.592726
1	57.5082	1	9.31148	0	1	-0.873394	-0.76265
1	26.0328	1	9.40984	0	0	0.288454	-0.211248
1	17.082	1	6.95082	0	0	0.282829	-0.111831
1	22.5246	1	5.77049	1	1	-0.944433	0.309674
1	9.01639	1	7.54098	0	0	0.615258	-0.228232
1	3.93443	1	3.93443	0	1	-0.00696978	-0.825035
1	30.8852	1	11.0492	1	1	-0.556667	-0.170544
1	6.7541	1	5.93443	0	1	-0.745376	-0.595208
1	22.2623	1	9.31148	0	0	-0.0408325	0.661997
1	3.80328	1	3.31148	1	1	-0.399572	0.136657
1	53.7377	1	22.918	0	0	1.46575	0.811342
0	89.8688	1	23.0492	0	0	0.369493	0.151447
1	34.918	1	16.8852	0	1	-0.0707688	-0.103391
1	10.0984	1	8.22951	0	1	-0.850677	0.167788
1	45.377	1	20.4262	0	1	-0.92966	0.0645346
0	87.0164	1	18.6885	0	1	-0.527259	0.251997
1	30.1967	1	26.5902	0	1	-0.32744	-0.866248
1	10.6885	1	7.5082	0	0	1.69168	2.31723
1	19.2131	1	9.11475	0	1	-0.982244	-0.0326352
1	21.082	1	13.9672	0	1	-0.8322	-0.064163
1	15.0164	1	9.47541	1	1	-1.14576	0.150534
1	0.983607	1	0.721311	0	1	-1.13174	-1.11754
1	26.7213	1	9.21312	0	1	0.0192636	-0.918393
1	12.5246	1	8.81967	0	0	1.37216	0.767306
0	59.4754	0	18.4918	1	0	0.146655	-0.0704027
1	20.3607	1	9.2459	0	1	-0.444667	0.743687
1	23.6721	1	13.082	0	1	-0.10081	-1.6111
1	34.7213	1	17.7377	0	1	-0.212814	0.101048
1	7.63934	1	2.13115	0	1	-0.343706	-0.860993
1	49.3443	1	43.1148	0	0	1.67989	1.6977
0	59.1803	1	44.4262	0	0	1.9906	0.413068
1	39.5738	1	7.77049	0	0	0.450126	-1.37953
1	26.8525	1	8.22951	0	0	1.40771	1.373
1	35.7705	1	5.34426	0	1	-0.737756	-0.752483
1	19.7705	1	8.68852	0	1	-0.31368	-0.00220253
1	14.7213	1	5.47541	0	0	2.51879	1.71507
1	30.1967	1	10.1311	0	0	1.97975	0.607448
1	1.2459	1	1.2459	0	1	-1.2098	-0.283042
0	62.4262	0	62.4262	0	1	-0.454034	-0.703897
1	23.082	1	12.5902	0	1	-0.507187	-1.99686
1	19.377	1	5.40984	0	1	-1.5069	-0.0558092
1	35.4426	1	9.18033	0	0	0.0162617	0.106497
1	19.5738	1	12.6557	1	1	-0.582571	0.51163
1	58.3279	1	31.541	1	1	-0.538414	0.10808
1	24.0984	1	20.1311	0	1	-0.369454	-1.30076
0	81.4098	0	71.0492	0	0	1.56443	0.807503
1	4.88525	1	4.88525	1	0	0.0783714	0.784407
1	34.6885	1	8.4918	0	1	-0.522663	-0.367015
1	24.1639	1	10.5902	0	0	0.0399313	1.07288
1	19.541	1	12.7869	0	1	-0.4168	0.0129021
1	45.9016	1	11.541	0	0	1.50492	1.07186
1	26.2951	1	20.1311	0	0	0.768539	0.768822
1	31.1475	1	7.96721	0	1	-0.606342	-0.175884
1	28.9508	1	8.78688	0	0	1.73701	-0.226741
0	86.4262	0	72	1	1	-0.960981	2.21464
1	16.7541	1	9.83606	0	0	0.451568	-1.00562
1	20.918	1	11.2459	1	0	0.361495	1.89246
1	50.0984	1	14.1639	0	1	-1.06265	-0.290702
1	25.9344	1	8.81967	1	1	-0.364542	0.767504
1	16.9508	1	5.67213	0	1	-0.938175	-0.636617
1	38.5246	1	11.0164	0	0	0.506377	-0.913878
1	23.541	1	17.6066	0	1	-0.457576	-0.776818
1	14.4262	1	7.57377	0	1	-1.49848	-1.72464
1	12.9508	1	8.29508	0	0	1.31124	0.667753
1	41.9344	1	11.541	0	0	1.47096	-0.112816
1	30.5574	1	6.85246	0	1	-0.571823	-1.32684
1	41.082	1	21.9344	0	0	0.483417	-0.993498
0	70.9508	0	48.5246	0	1	-1.13531	-0.792485
1	57.8689	1	51.4098	0	1	0.0398109	-1.47037
1	43.6721	1	21.1475	0	0	0.864369	-0.507951
1	63.8361	1	22.2623	0	1	0.128453	-0.639133
0	38.8525	1	7.21311	0	0	1.81704	-0.623586
1	29.1803	1	11.1475	0	1	-0.647289	-0.644638
0	24.2951	0	24.2951	1	0	0.056526	1.19299
1	10.2295	1	9.31148	0	0	0.424319	-0.777871
0	83.5738	1	23.6393	0	0	0.857913	0.499705
1	50.6885	1	4.09836	0	1	-0.832007	-1.0201
1	25.1803	1	3.86885	1	0	0.421143	0.983673
0	22.5246	0	9.47541	0	1	-0.747998	-1.1049
1	69.6393	1	21.1148	0	0	1.72176	-0.0772596
1	0.459016	1	0.459016	1	1	-0.417564	0.935669
1	33.6393	1	8.03279	0	0	0.238487	0.388699
1	16.459	1	14.4262	0	1	0.00992228	-0.922844
1	34.1311	1	16.2623	0	0	1.39577	0.357251
1	4.4918	1	1.96721	0	1	-1.13272	-0.54997
1	63.2459	1	42.3279	0	0	1.65243	-0.204663
1	24.9836	1	9.31148	0	1	-1.04843	-0.3486
1	15.0492	1	14	0	0	0.104966	0.399239
1	66.1967	1	13.0492	0	1	-0.341117	-1.17597
1	13.4426	1	5.37705	0	1	-0.635838	0.216929
1	41.4098	1	10.8525	0	1	-0.639679	1.59496
1	11.6721	1	3.54098	1	0	-0.0910283	0.606986
1	25.6066	1	21.0164	0	1	-0.293735	0.95696
1	35.082	1	11.1803	0	1	0.0532537	-0.625219
1	5.5082	1	3.34426	1	1	-0.616191	0.406405
1	8.55738	1	8.55738	1	1	-0.213824	-0.664586
0	74.9508	1	14.6885	0	0	1.68362	0.102685
0	72.9836	0	69.9344	0	1	-0.76251	-0.811493
1	5.47541	1	4.42623	0	0	0.00969727	0.86127
1	40.9508	1	18.1639	0	1	-0.212633	-0.356896
1	16.0984	1	16.0984	1	1	-0.987577	-1.07032
0	92.7541	1	29.1148	0	0	1.98789	0.323971
1	25.0492	1	11.377	0	1	-0.787093	1.2442
1	56.9836	1	1.83607	0	1	-0.629614	0.357574
1	6.2623	1	1.90164	1	1	-1.01829	-1.42778
1	36.8197	1	1.47541	0	1	-0.213646	0.0524606
0	45.2459	1	20.1639	0	1	-0.642674	-0.452571
1	15.082	1	14.7213	1	1	-1.31577	0.764384
1	3.27869	1	3.27869	0	0	0.572549	0.0539064
0	83.4098	1	7.90164	0	0	1.49204	0.872957
1	38.2623	1	9.70492	1	0	-0.0936662	1.79024
1	10.0656	1	5.63934	0	0	0.0603041	1.07008
1	26.918	1	18.6557	1	1	-0.64201	-0.739705
0	52	1	11.3115	1	1	-0.286988	0.517334
1	51.7705	1	10.2623	0	0	-0.00124701	0.0591021
1	9.44262	1	9.01639	0	1	-0.37091	-1.7063
0	25.9344	1	8	0	1	-0.62755	0.649768
1	61.9016	1	10.1311	0	0	-0.113424	0.404922
1	23.1148	1	19.377	0	0	0.522466	-0.637074
0	68.3934	1	8.72131	0	0	2.23766	-0.0939634
1	21.1803	1	14.3934	0	1	-0.352151	-0.878316
1	36.7213	1	7.2459	0	0	0.598885	0.345201
1	8.62295	1	7.01639	1	1	-1.19074	1.48524
1	8.4918	1	6.29508	0	1	-0.935161	-0.317387
0	38.8197	1	7.60656	0	0	1.4164	1.30311
1	16.8525	1	6.2623	0	1	-0.507308	-0.712695
1	12.2951	1	5.96721	1	0	-0.83841	3.15672
1	30.4918	1	25.9016	0	0	0.203192	0.0333666
1	5.60656	1	2.13115	1	1	-1.7417	0.00826659
1	16.0984	1	7.90164	0	1	-0.0621908	-0.579729
1	63.2131	1	35.541	0	0	2.40648	0.417797
1	7.80328	1	7.80328	0	0	0.00903146	1.30839
1	19.4098	1	5.31148	0	0	1.74844	2.14874
1	27.6721	1	16.0656	0	1	-0.515891	-0.690046
0	103.049	0	103.049	0	0	0.365316	1.0328
1	28	1	18.6885	0	0	1.42754	0.00829168
1	47.6721	1	20.459	0	0	0.281053	-0.509572
1	17.9344	1	14.3607	0	0	0.398894	-0.575952
1	19.1475	1	7.70492	1	1	-0.618205	0.174624
1	15.8361	1	15.8361	0	0	1.74127	2.27055
1	2.59016	1	1.96721	0	0	2.01453	-0.165522
1	61.8361	1	24.1639	0	0	2.21881	-0.704841
1	22.3934	1	8.16394	0	0	1.55007	1.15943
1	35.7705	1	21.5738	0	1	-0.765327	-1.30858
1	37.4426	1	19.8033	0	0	1.68312	0.450161
1	16.918	1	11.7049	0	1	-0.882942	1.55685
1	88.5574	1	23.4098	0	1	-0.506918	-2.45386
1	48.6557	1	13.541	0	0	0.985287	0.415304
1	24.8852	1	6.19672	0	0	2.52352	2.93425
1	50.623	1	40.1967	0	1	-1.5653	-0.759423
1	38.0656	1	4.29508	0	1	-1.01332	0.11069
1	8.03279	1	7.21311	0	1	-0.75104	-0.129506
1	45.7705	1	23.1475	0	1	-1.30738	-1.81569
1	47.9016	1	12.3607	0	0	1.79265	-0.588185
0	66.623	0	34.1967	1	1	-1.43222	0.455783
0	41.0492	1	22.7213	0	1	-0.706062	-1.00044
0	29.8361	1	12.459	0	1	-0.352078	-0.550764
0	37.4426	1	25.8361	0	1	0.0447563	-1.38525
1	14.0656	1	7.93443	1	0	0.642957	0.302106
1	37.5082	1	14	0	0	1.79986	-0.155541
1	49.4754	1	15.1803	0	0	0.955255	0.552844
1	56.2295	1	30	0	1	-0.359509	-0.811451
1	31.7705	1	14.8852	0	1	-0.107616	-0.611261
1	37.1148	1	37.1148	0	1	-0.392167	0.839083
1	55.7377	1	48.1967	0	1	-1.10489	-1.00076
1	5.2459	1	4.2623	0	1	-0.598192	-1.16105
1	35.9672	1	26.8197	0	1	-0.0536278	-1.5977
1	11.3115	1	9.57377	0	1	-0.686275	1.32814
1	37.377	1	17.4754	0	0	1.04739	-0.890762
1	20.5246	1	6.39344	0	0	0.913383	-0.116969
0	6.2623	0	5.5082	0	1	-0.213616	-0.339534
1	3.04918	1	3.04918	0	0	1.93136	0.303868
1	20.3607	1	13.0492	0	0	-0.140091	0.843089
1	17.7049	1	13.2459	0	1	-0.161618	-0.0728378
1	14.918	1	7.27869	1	1	-1.17325	1.16723
1	9.57377	1	3.73771	0	1	-0.0566862	-0.116835
1	11.4098	1	5.04918	1	1	-0.737063	-0.446655
1	8.85246	1	3.14754	0	0	1.41996	1.63108
1	43.0492	1	18.5902	0	1	-0.875984	-1.43375
1	15.5738	1	9.04918	1	1	-0.0667683	-1.18712
1	28.2623	1	8.98361	0	0	0.958746	0.868699
1	39.377	1	7.57377	0	1	-0.125369	-1.05425
1	34.5574	1	12.8852	0	1	-0.0115862	-0.623681
1	2.26229	1	2.26229	1	1	-1.32177	-0.107279
0	101.705	1	35.4098	0	1	-0.938952	-0.686196
1	62.3279	1	19.8689	1	1	-1.49388	2.00848
1	17.9344	1	9.63934	0	0	2.42911	-0.930382
1	35.9016	1	19.3443	0	0	0.427856	-0.582235
1	9.11475	1	1.96721	1	1	-1.52717	2.44836
1	33.7377	1	18.918	1	1	-0.998394	-0.450589
1	69.4754	1	20.7541	0	1	-1.21523	0.387234
1	3.93443	1	3.93443	0	0	1.10909	-0.583081
1	12.4262	1	11.0492	1	0	-0.330604	2.57517
1	14.2623	1	14.2623	0	0	1.55525	-0.557316
1	28.7869	1	9.04918	0	1	-1.51825	2.05236
1	14.6885	1	11.3443	0	0	0.674653	0.341565
1	26.0656	1	26.0656	0	0	0.409652	-0.435638
1	55.1475	1	11.4098	0	0	0.155063	-0.302133
1	17.6721	1	7.40984	1	1	-0.914174	1.45834
1	1.90164	1	1.90164	0	1	0.0514003	-1.15766
1	7.44262	1	2.03279	0	1	-0.383672	0.167213
1	22.3934	1	7.08197	0	0	1.32743	1.45637
1	49.2459	1	12.9508	0	0	1.54999	1.35763
1	44.6557	1	26.7541	0	1	-0.961746	-1.6039
1	41.0492	1	8.55738	1	1	-0.877095	-0.523696
1	56.5902	1	1.90164	0	0	1.73627	-0.584496
1	15.6721	1	11.2459	0	0	0.960892	1.19034
1	53.5082	1	7.83607	0	0	-0.0528886	0.239577
1	8.19672	1	5.67213	0	0	0.458142	-0.660141
1	24.9508	1	24.9508	0	1	-0.736019	-0.737012
1	58.459	1	13.4098	0	0	1.5948	1.17076
1	60.3607	1	25.9672	0	1	-1.26426	-1.41589
1	22.5574	1	15.1148	0	0	1.71763	1.30706
1	23.5082	1	9.54098	1	1	-0.519765	0.0940977
1	30.2623	1	10.7869	0	1	-0.457431	0.435688
1	38.7541	1	15.5738	0	0	0.778497	-0.480171
0	67.6393	1	21.2131	0	1	-0.938043	-0.437147
1	29.1475	1	9.21312	1	1	-1.53956	-0.29946
1	26.8197	1	23.6721	0	1	-0.837534	-0.787796
1	7.70492	1	1.83607	0	1	-0.872003	0.0343969
1	27.1475	1	16.7541	0	1	-0.538642	-0.481989
1	23.541	1	13.6721	0	1	-0.694925	-0.9881
1	25.0164	1	8	0	1	-0.410412	-1.97748
1	44.9836	1	24.4918	0	0	0.170629	-0.111446
1	35.4754	1	14.2295	0	0	0.729894	-0.606875
1	42.0328	1	11.9344	0	0	1.42293	-0.344547
1	44.1967	1	6.29508	0	0	1.69015	2.22274
1	6.22951	1	5.37705	1	0	0.404319	3.00144
1	42.9508	1	9.18033	1	0	0.0565878	-0.0922568
0	32.0328	1	4.06557	0	1	-0.274624	0.117037
1	10.0328	1	7.5082	1	1	-0.807666	0.00616754
1	10.8852	1	3.96721	0	1	-0.868146	-0.996295
0	1.40984	0	0.0327869	1	1	-0.761266	-0.112521
1	45.0164	1	23.1475	0	1	-0.949712	-1.3847
1	29.377	1	7.34426	0	0	1.91628	0.876954
1	9.5082	1	6.4918	0	1	-0.596675	-0.842622
1	35.6721	1	16.5902	0	1	-0.832768	-0.115217
1	27.7377	1	5.70492	1	1	-0.436014	0.690562
1	26.3934	1	10.5902	0	0	0.309114	-1.06128
1	13.1803	1	7.40984	0	0	0.372464	1.82111
1	36.1967	1	11.9344	1	0	-0.159744	0.779317
1	15.9016	1	3.63934	0	0	1.51134	0.530078
1	1.57377	1	1.57377	0	1	-0.988389	-0.595423
1	17.8361	1	14.9508	1	1	-0.782206	0.0108997
1	34.3607	1	21.9672	0	0	0.933536	-0.691419
1	33.9672	1	7.90164	1	1	-0.562903	-0.516738
0	14.1311	1	10	0	1	-0.135347	-0.956057
1	16.0656	1	3.93443	0	0	1.09609	1.52567
1	46.0656	1	27.2787	0	0	2.02861	0.609593
1	19.377	1	4.09836	1	1	-0.262786	-0.326969
1	23.0164	1	18.459	1	1	-1.40448	1.81739
1	25.4754	1	11.4754	0	1	-0.696383	-2.32319
0	29.377	1	23.8361	0	1	-1.33681	-0.557258
0	68.623	0	68.623	0	0	0.129246	1.21224
1	1.70492	1	1.70492	0	1	-0.068822	-0.462216
0	76.1639	0	74.0984	0	1	-1.54635	-1.05586
1	21.7049	1	21.7049	0	1	-0.804005	-0.418694
1	12.8525	1	6	0	1	-0.733926	-1.00326
1	25.7377	1	5.93443	0	0	-0.0518994	0.65406
1	46.6885	1	9.54098	0	1	-0.545314	-1.63513
1	30.918	1	12.8852	0	1	-0.510747	0.688491
1	10.1311	1	4.32787	0	0	1.79054	0.985096
1	39.1148	1	18.5574	0	0	1.28602	0.566788
1	8.91803	1	4.88525	1	1	-0.632755	0.807156
1	5.18033	1	2.06557	0	1	-1.11864	-1.1409
1	25.2131	1	10.0984	0	1	-1.28877	-2.38257
0	69.8033	0	29.7049	0	1	-0.319867	-1.06799
0	62.0656	0	38.5246	0	1	-0.468499	-0.416171
0	64.4918	1	3.63934	1	1	-0.127335	-0.417832
1	14.2295	1	14.2295	0	1	-0.4209	0.120746
1	35.8033	1	15.9016	0	1	-0.434351	-1.05333
1	26.7869	1	11.4098	0	1	-0.341612	-0.0558518
1	40.2295	1	15.1803	0	1	0.0660624	-0.648778
0	71.082	0	60.6557	1	1	-0.416764	-0.60742
1	62.8852	1	8.26229	0	0	1.27992	-0.355709
1	14.1311	1	1.83607	1	1	-0.214321	-0.504105
1	25.2131	1	10.8852	0	1	-0.948385	0.262166
0	72.0328	1	23.082	0	1	-0.865967	-0.480015
0	67.9016	1	21.2787	0	1	-0.950464	-0.72136
0	67.1803	1	7.54098	0	1	-0.748525	-1.04027
1	24.8197	1	7.37705	1	0	-0.361644	2.1915
0	78.6557	1	55.4754	0	0	1.02322	-0.873571
1	41.0164	1	19.1148	0	1	-0.860136	-0.16896
1	12.8197	1	12.8197	1	1	-0.697988	0.864166
1	40.2951	1	20.459	0	1	-0.594938	1.01958
1	15.082	1	7.90164	0	1	-1.21718	-0.423615
1	17.1803	1	5.5082	0	1	-0.881557	-0.667008
1	26.3934	1	10.8852	0	0	-0.101346	0.713535
1	65.4098	1	45.0164	0	0	1.07517	0.0132052
1	13.8689	1	4.78689	0	0	-0.169425	1.94245
1	24.1967	1	19.2787	0	1	-1.00175	-0.905866
1	11.4426	1	1.37705	0	0	1.2154	1.49694
1	28.8525	1	12.7213	0	1	-0.804501	-0.680862
1	80.0328	1	80.0328	0	1	0.134917	-0.580273
1	8.7541	1	7.11475	0	1	-1.11627	0.258079
1	49.1148	1	14.8197	1	1	-0.876518	0.333596
0	76.0328	1	6.32787	1	1	-0.644417	1.40959
1	34.6885	1	9.47541	0	0	0.169465	2.17779
1	15.7049	1	2.06557	1	1	-0.236488	0.594635
1	4.55738	1	1.90164	1	1	-1.10005	2.63581
0	116.984	1	13.1148	1	1	-1.86293	-1.8813
1	17.8361	1	15.541	0	0	0.0574124	0.114264
1	4.78689	1	2.26229	0	0	0.533393	0.263016
0	37.3115	1	22.4262	0	0	1.68919	0.1859
1	40.8197	1	40.8197	0	1	-0.509381	-1.27933
1	34.1311	1	17.3443	0	1	-0.307768	-0.74947
1	22.1967	1	12.6557	0	1	-0.600524	-0.0977499
1	47.7705	1	24.3934	1	1	-0.308681	-0.102587
1	4.68852	1	4.68852	1	0	0.00236151	1.09771
1	7.77049	1	7.01639	1	1	-1.53506	-0.296817
0	63.3115	1	33.1475	0	0	0.597329	-1.19638
1	10.2623	1	3.60656	1	0	-0.0559875	0.962838
1	8.88525	1	3.63934	1	1	-1.57856	1.06437
1	26.4262	1	12.8852	0	1	-0.23603	-0.809471
1	61.082	1	16.3607	0	1	-0.700091	-1.09454
1	39.1803	1	13.1803	0	1	-0.724277	0.757219
0	82.7869	1	24.2623	0	1	-0.950657	0.0201117
1	36.1311	1	17.8361	0	0	1.60519	-0.24709
1	3.27869	1	1.40984	0	1	-0.669116	-0.456245
1	57.7377	1	51.1803	1	0	-0.197612	0.923544
1	49.4426	1	15.8689	0	0	2.06959	0.367045
1	42.4262	1	19.5082	0	0	2.30052	-0.0852298
1	11.8361	1	5.01639	0	0	2.35255	0.183474
1	31.0492	1	10.4262	0	1	-0.840257	0.0518661
1	24.6885	1	11.0164	0	1	-0.00704193	-0.37749
1	29.9344	1	11.3443	0	0	2.11009	0.422006
1	41.082	1	20.8525	0	1	-0.906494	0.287667
0	61.4754	0	44.3279	1	1	-0.512373	-0.0561562
0	56	1	26.3279	0	1	0.0751964	-1.02243
1	13.5082	1	5.54098	0	0	0.476691	-0.158333
1	51.3115	1	15.1148	0	1	0.0747378	-0.47206
1	26.2951	1	16.9836	0	0	-0.117482	0.596753
1	6.13115	1	2.22951	0	1	-0.427077	0.191864
1	10.8852	1	9.04918	0	0	1.42839	0.530758
1	4.52459	1	4.52459	1	0	-0.120067	1.87612
1	60.1311	1	11.082	0	1	-1.43561	-1.28965
1	34.2623	1	8.95082	0	0	1.68101	0.581785
1	20.8852	1	9.31148	0	1	-0.165524	-0.289035
1	12.459	1	3.70492	1	1	-0.308211	-0.437112
1	20.0328	1	9.80328	0	1	-0.300559	-0.90577
1	18.1639	1	1.93443	0	0	0.68383	-0.994691
0	52	1	19.4098	0	1	-0.150345	-0.151462
1	10.1311	1	5.5082	0	1	-0.230916	-0.57302
1	8.62295	1	8.62295	0	0	0.277507	3.12736
0	35.7705	1	21.0492	0	1	-0.671046	0.0766374
1	32.4262	1	8.09836	0	1	0.0917579	-1.38007
0	23.4098	0	22	0	1	-0.0405297	-0.0212508
1	24.3607	1	1.7377	0	0	1.26199	1.083
1	36.5246	1	9.83606	0	1	-1.21572	-0.838459
1	35.541	1	4.19672	0	1	-1.473	-1.20626
1	33.4754	1	24.459	0	1	-0.115548	-1.40409
1	16.3279	1	16.3279	0	1	-0.423108	-1.85382
1	1.37705	1	1.37705	0	1	0.0831291	-0.603398
1	19.9672	1	5.54098	0	1	-0.433996	-0.903515
1	10.4918	1	4.03279	0	0	0.352484	-0.0510098
1	24.6557	1	13.0164	0	1	-0.339359	-0.714145
1	43.377	1	10.918	1	0	0.292299	2.45218
0	76.1639	1	16.0656	0	1	-0.738206	-1.537
1	4.4918	1	4.4918	0	0	1.63943	1.4353
1	39.6393	1	11.8689	0	1	-0.305708	-0.454653
1	12.6557	1	8.65574	0	1	-0.600338	-0.831569
1	35.6721	1	14.459	0	1	-0.68684	-0.0131075
1	7.47541	1	5.08197	1	0	0.32241	0.220635
1	16.2951	1	11.2459	1	0	0.39191	-1.16315
1	10.623	1	1.93443	1	1	-0.176401	-0.405489
1	50.5574	1	18.8525	0	1	-0.818078	-1.27712
1	15.7705	1	7.34426	0	1	0.111468	-1.37953
1	11.7049	1	2.68852	1	0	1.67645	0.899725
1	64	1	25.6721	0	1	-0.343271	-0.244659
1	0.262295	1	0.262295	0	0	1.40826	-0.916214
1	15.377	1	12.3279	0	0	2.59536	1.38803
1	35.7377	1	20.0984	0	1	-0.970631	0.136964
0	72	0	71.7377	0	0	1.21596	-0.514135
1	33.9016	1	14.0656	0	0	1.11156	0.450923
0	59.0492	1	17.4754	0	0	2.03975	1.09722
1	23.6721	1	8.42623	0	1	-0.874522	-1.79348
1	14.0656	1	6.59016	1	0	1.7275	1.38618
1	5.54098	1	5.54098	0	1	-0.410137	-0.568315
1	16.0984	1	12.8852	0	0	1.34003	0.760517
1	13.4426	1	11.0492	1	0	-0.541262	2.30506
1	29.1475	1	12.5246	1	1	-0.584855	-0.93381
0	118.033	1	42.459	0	0	0.435188	0.283057
1	4.13115	1	1.63934	0	0	2.11275	-0.129732
1	5.80328	1	2.72131	1	0	1.09664	0.42315
0	57.2459	0	50.918	0	0	1.9028	0.221418
1	81.8361	1	27.7049	0	0	2.1776	0.66313
1	5.14754	1	3.90164	1	0	0.0567112	2.66559
1	103.115	1	23.7377	0	0	2.49642	0.946679
1	45.2787	1	8.19672	0	1	-0.446065	0.864453
1	40.2295	1	18.7869	0	1	-0.968078	-0.643424
1	21.1148	1	9.18033	1	0	1.4248	2.06026
1	38.2623	1	9.04918	0	0	1.41297	1.03238
1	5.70492	1	5.70492	1	1	-1.01743	0.0660363
1	7.60656	1	4.65574	0	0	0.455204	0.609226
1	48.0328	1	30.2951	0	1	-0.560845	-0.145909
0	22.623	0	22.623	0	1	-0.0248741	-0.371017
0	77.1148	1	22.3279	0	0	1.77888	0.130945
1	17.4426	1	2.42623	0	0	0.290363	0.448969
1	3.70492	1	3.70492	1	1	-1.32175	-2.01737
0	92.2295	1	44.2951	0	1	-0.209792	-2.43803
1	32.623	1	10	0	0	-0.379461	2.0771
1	33.4426	1	17.0492	0	1	-1.11812	-0.395848
1	25.6393	1	10.1639	1	1	-1.10094	-0.973719
1	43.8689	1	20.3607	0	0	1.14148	-0.532427
0	72.4918	0	72.4918	0	1	-0.531403	-0.798445
1	24.8197	1	10.0656	1	1	-0.466955	0.548806
0	77.3443	1	17.6721	0	1	-0.707748	-0.702951
1	36.8852	1	13.3443	0	0	1.59988	0.184491
1	36.2951	1	17.7049	0	1	-1.29778	-0.859495
1	17.1148	1	12.8852	0	0	1.14703	-1.12786
1	10.918	1	10.918	0	1	-0.358876	0.646216
1	33.6721	1	12.8197	0	0	1.38748	0.727267
0	81.8361	1	55.9016	0	1	-0.803806	-1.60186
1	64.3607	1	13.4426	0	1	-0.873636	-0.0315903
0	67.6066	1	6.39344	1	1	-0.640922	0.472606
1	61.6721	1	35.8033	0	1	-1.21501	-1.31693
1	16	1	5.31148	0	0	1.72152	-0.752192
1	48.9836	1	21.0164	0	1	-0.920484	1.67503
1	23.0492	1	16.4918	0	1	-0.899325	-0.133576
1	29.4426	1	12.6557	1	0	0.32617	0.150814
1	37.082	1	9.96721	1	0	0.011207	0.206295
1	10.4918	1	3.63934	0	0	1.69178	0.133547
1	10.4262	1	7.7377	0	0	1.06722	1.09162
1	5.96721	1	3.80328	1	0	-0.107185	1.36475
1	21.9016	1	8.85246	0	1	-0.654415	1.01709
1	10.8852	1	4.13115	0	1	-0.44706	0.0138164
1	23.4754	1	10.918	0	1	0.094809	-0.403139
1	14.9836	1	5.7377	0	0	2.08634	-1.0067
0	31.9016	0	31.6066	0	1	0.103696	-1.29063
1	54.2623	1	7.34426	0	0	1.22407	0.482559

## Sheet: pbmc-clusters
clusters	cell_type	adj_rand_index	adj_rand_index_err
q-Diffused	B cells	0.671384	0.0176094
Seurat	B cells	0.23269	0.00783606
Monocle	B cells	0.247556	0.00747049
Scanpy	B cells	0.225395	0.0069583
SC3	B cells	0.00400236	0.00280759
Optimal Transport	B cells	0.459643	0.0114664
q-Diffused	CD14+ Monocytes	0.967699	0.00559237
Seurat	CD14+ Monocytes	0.256841	0.00230154
Monocle	CD14+ Monocytes	0.237611	0.00189565
Scanpy	CD14+ Monocytes	0.230227	0.00217127
SC3	CD14+ Monocytes	0.990717	0.00300282
Optimal Transport	CD14+ Monocytes	0.406131	0.00394191
q-Diffused	CD4 T cells	0.697541	0.00901125
Seurat	CD4 T cells	0.272506	0.00410712
Monocle	CD4 T cells	0.293971	0.00365205
Scanpy	CD4 T cells	0.286081	0.00416564
SC3	CD4 T cells	0.527922	0.00887752
Optimal Transport	CD4 T cells	0.34112	0.00395412
q-Diffused	CD8 T cells	0.252307	0.0252032
Seurat	CD8 T cells	0.214154	0.0106961
Monocle	CD8 T cells	0.24752	0.0102612
Scanpy	CD8 T cells	0.144584	0.00825612
SC3	CD8 T cells	0.000742612	0.00470858
Optimal Transport	CD8 T cells	0.55896	0.021568
q-Diffused	Dendritic cells	0.499651	0.0311551
Seurat	Dendritic cells	0.247558	0.0162039
Monocle	Dendritic cells	0.307363	0.01235
Scanpy	Dendritic cells	0.251664	0.0150645
SC3	Dendritic cells	0.00741595	0.0098466
Optimal Transport	Dendritic cells	0.410577	0.0195801
q-Diffused	FCGR3A+ Monocytes	0.610082	0.0173807
Seurat	FCGR3A+ Monocytes	0.198205	0.00491792
Monocle	FCGR3A+ Monocytes	0.259959	0.00697475
Scanpy	FCGR3A+ Monocytes	0.2175	0.00632198
SC3	FCGR3A+ Monocytes	0.039938	0.0108172
Optimal Transport	FCGR3A+ Monocytes	0.369201	0.00850302
q-Diffused	Megakaryocytes	0.0588591	0.0203709
Seurat	Megakaryocytes	0.0306536	0.0259406
Monocle	Megakaryocytes	0.0109164	0.00428413
Scanpy	Megakaryocytes	0.0802481	0.0276683
SC3	Megakaryocytes	-0.00662557	0.0118652
Optimal Transport	Megakaryocytes	0.29244	0.0406157
q-Diffused	NK cells	0.448893	0.0303633
Seurat	NK cells	0.278312	0.012674
Monocle	NK cells	0.446956	0.0133902
Scanpy	NK cells	0.268459	0.012561
SC3	NK cells	0.0127158	0.00892383
Optimal Transport	NK cells	0.707498	0.0260184

## Sheet: tabula-clusters
clusters	cell_type	adj_rand_index	adj_rand_index_err
q-Diffused	Skin	0.429472	0.00887733
PCA	Skin	0.249497	0.00516033
scVI	Skin	0.221719	0.00450804
UMAP	Skin	0.108932	0.00261501
q-Diffused	Trachea	0.404213	0.00669561
PCA	Trachea	0.163977	0.00372807
scVI	Trachea	0.175925	0.00359779
UMAP	Trachea	0.090022	0.00206318
q-Diffused	Uterus	0.497007	0.00497265
PCA	Uterus	0.271422	0.00390575
scVI	Uterus	0.263803	0.00462354
UMAP	Uterus	0.113397	0.00178119
q-Diffused	Liver	-0.0658532	0.00969114
PCA	Liver	0.278227	0.00901411
scVI	Liver	0.311758	0.00899402
UMAP	Liver	0.147603	0.00483789

## Sheet: merfish-silhouettes
clusters	rexels	method	score	error
Community Detection	32	q-Diffused	0.279043	0.00874892
Community Detection	32	Gaussian	0.290723	0.0112784
Community Detection	32	kNN	0.260671	0.00835584
Community Detection	64	q-Diffused	0.193854	0.00812418
Community Detection	64	Gaussian	0.177356	0.00873485
Community Detection	64	kNN	0.172966	0.00971831
Community Detection	96	q-Diffused	0.135705	0.00925465
Community Detection	96	Gaussian	0.132156	0.00720608
Community Detection	96	kNN	0.0849403	0.0081997
Hierarchical Clustering	32	q-Diffused	0.279043	0.00874892
Hierarchical Clustering	32	Gaussian	0.290723	0.0112784
Hierarchical Clustering	32	kNN	0.260671	0.00835584
Hierarchical Clustering	64	q-Diffused	0.193854	0.00812418
Hierarchical Clustering	64	Gaussian	0.177356	0.00873485
Hierarchical Clustering	64	kNN	0.172966	0.00971831
Hierarchical Clustering	96	q-Diffused	0.135705	0.00925465
Hierarchical Clustering	96	Gaussian	0.132156	0.00720608
Hierarchical Clustering	96	kNN	0.0849403	0.0081997
